# Supplementary material for: A Cold-Shock Protein from the South Pole-Dwelling Soil Bacterium Arthrobacter sp. Confers Cold Tolerance to Rice
Source: Genes (Basel). 2021 Oct 9;12(10):1589. doi: 10.3390/genes12101589 (PMC8535255; doi:10.3390/genes12101589)
Supplement: Supplementary file 1 [file genes-12-01589-s001.zip]

Archive with 3 entries (3 files):
- TableS1 Primer sequence.xlsx
- TableS2 RNSSeqCounts.xlsx
- TableS3 ArCspDex_Calls_Desc.xlsx
