# Supplementary material for: A Cold-Shock Protein from the South Pole-Dwelling Soil Bacterium Arthrobacter sp. Confers Cold Tolerance to Rice
Source: Genes (Basel). 2021 Oct 9;12(10):1589. doi: 10.3390/genes12101589 (PMC8535255; doi:10.3390/genes12101589)
Supplement: Supplementary file 1 [file genes-12-01589-s001.zip › TableS1 Primer sequence.xlsx]

## Sheet: Sheet1
Table S1. Primer sequence
Primer Name	Primer sequence
For Real-Time Quantitative PCR
rab21-F	CACCACCGACACCGGCGAGAA
rab21-R	TTGCGCTCGGCTAGCTCATC
LEA22-F	GGAAGCACGAGAAGAAGGGC
LEA22-R	GAGACCACACATCGACCGTAA
Rab16B-F	CGGCGAGAAGAAGGGATTCA
Rab16B-R	TACAACCCAACACGTGCGAA
RAB16D-F	CAGGGCCACGATACCAAGAT
RAB16D-R	TCGGATCGAAACACCGATCA
ABI5-F	ATGGAGCAGTCCAAGGAGAAGA
ABI5-R	ACCAGAAGCAGGATGAGTGTG
MAPK5-F	GAGGCGCTCGATCATCCTTA
MAPK5-R	ATGTTCAGTCTACCCGGCTC
ATIC-F	TGCAACAAGTACGGCGTCTC
ATIC-R	CAAGGTGATCAAACGCTGGTC
CDKA2-F	CGTGGTCCCAACACTTGATTC
CDKA2-R	CGGCTGAGCAAACAATGCAA
OsActin1-F	GCCAAGAGGAGCTGTTATCG
OsActin1-R	CCTCATCAGGCATCTGATTA
For TaqMan Real-Time PCR
Csp-qPCR-F	ATGTCTTTGGGAACCGTCAAG
Csp-qPCR-R	CTCTGCAGGCCGGACGTTTTC
NOS-F	GCATGACGTTATTTATGAGATGGGTTT
NOS-R	TGCGCGCTATATTTTGTTTTCTATCG
NOS-probe	TAGAGTCCCGCAATTAT
