# Supplementary material for: A Cold-Shock Protein from the South Pole-Dwelling Soil Bacterium Arthrobacter sp. Confers Cold Tolerance to Rice
Source: Genes (Basel). 2021 Oct 9;12(10):1589. doi: 10.3390/genes12101589 (PMC8535255; doi:10.3390/genes12101589)
Supplement: Supplementary file 1 [file genes-12-01589-s001.zip › TableS2 RNSSeqCounts.xlsx]

## Sheet: Sheet2
Table S2. Summary of the RNA-Seq data
	B_1	B_2	B2_1	B2_2	A_1	A_2	A2_1	A2_2
Total read basesa)	5034287430	473673776	4373126684	6576949512	3737321382	6709679066	4690332940	7396815194
Total readsb)	49844430	43418444	43298284	65118312	37003182	66432466	46438940	73235794
Q20c)	98.7	98.5	98.6	98.3	98.6	98.1	98.4	98.2
Q30d)	95.9	95.3	95.8	95.1	95.8	94.5	95.2	94.9
Pairede)	24922215	21203622	21649142	35821139	18501591	33216233	23219470	36617897
Paired matchedf)	47935612	40371311	41373378	70254585	35310592	64905784	43956830	71246871
Single matchedh)	842031	793579	832889	1387693	792748	1526682	952888	1988923
Overall alignment ratei)	97.8598	95.9	97.4779	97.8	97.5682	97.3	96.707	97.1
Fragment Length Distributionj)	331	315	308	203	321	196	320	203
In the initial sequencing, 3.7-5.0 Gb was sequenced at each end. These results generated 37-49 X 106 paired-end reads. a) Number of total bases, b) Number of reads, c) Percentiles of Qvalue higher than 20, d) Those of Qvalue higher than 30, e)Summary of hits by hisat2 in paired ends, f) the number of matched reads in pairwise, h) the number of matched reads either of the ends, i) Percentile of ma…
