# Supplementary material for: A Cold-Shock Protein from the South Pole-Dwelling Soil Bacterium Arthrobacter sp. Confers Cold Tolerance to Rice
Source: Genes (Basel). 2021 Oct 9;12(10):1589. doi: 10.3390/genes12101589 (PMC8535255; doi:10.3390/genes12101589)
Supplement: Supplementary file 1 [file genes-12-01589-s001.zip › TableS3 ArCspDex_Calls_Desc.xlsx]

## Sheet: Sheet1
Table S3. The analysis of RNA-Sequencing data in 35S:ArCspA transgenic rice (line #2) compared with WT rice before and after cold-stress treatment. B and B2 indicate the wile type and line #2 before (without) cold-stress treatment, respectively. A and A2 indicate the same lines but total RNAs were prepared after cold stress treatment. Two biological repeats were performed for the wild type and li…
SEQ_ID	B_1 a)	B_2	B2_1	B2_2	A_1	A_2	A2_1	A2_2	B_B_logFC b)	B2_B_logFC	A_B_logFC	A2_B_logFC	B_B_Fold c)	B2_B_Fold	A_B_Fold	A2_B_Fold	B_B_adj_P_Val d)	B2_B_adj_P_Val	A_B_adj_P_Val	A2_B_adj_P_Val	Desc	go_BP	go_CC	go_MF	TAIR
Os09t0400400-01	14.35	9.3	20.75	22.7	1.95	1.55	4.2	5.85	ref	0.91	-2.732	-1.221	1	1.87905	-6.64376	-2.33108	ref	0.246	0.003	0.038	Cinnamyl alcohol dehydrogenase (EC 1.1.1.195).				AT4G37980
Os01t0149500-01	9.05	14.55	17	15.75	7.55	9.55	15.75	11.1	ref	0.512	-0.434	0.204	1	1.42603	-1.35097	1.15189	ref	0.654	0.43	0.876	NBS-LRR domain-containing protein, Rice blast disease resistance				AT3G14470
Os08t0506500-00	84.6	67.05	72.6	90.55	49.65	56	58.9	62	ref	0.106	-0.514	-0.318	1	1.07624	-1.428	-1.2466	ref	1	0.088	0.274	Similar to tRNA/rRNA methyltransferase (SpoU) family protein.	BP;;GO:0008173_RNA_methyltransferase_activity AT5G66360;GO:0006396_RNA_processing AT5G43600;GO:0006995_cellular_response_to_nitrogen_starvation AT3G07525;GO:0016114_terpenoid_biosynthetic_process AT2G20180	CC;;GO:0009507_chloroplast AT1G32550;GO:0005634_nucleus AT1G55080	MF;;GO:0046983_protein_dimerization_activity AT2G20020;GO:0003677_DNA_binding AT3G22880;GO:0003700_sequence-specific_DNA_binding_transcription_factor_activity AT1G42990;GO:0003723_RNA_binding AT4G27090	AT5G26880
Os05t0378100-00	1	1	1	1	1	1	1	1	ref	0	0	0	1	1	1	1	ref	1	1	1	NA				NA
Os09t0521900-01	21.2	26.95	17.5	19.25	15.05	35.7	22.25	21.6	ref	-0.381	-0.044	-0.125	1	-1.30224	-1.03097	-1.09051	ref	0.994	1	1	Holliday junction resolvase, 5'-flap endonuclease, Homologous recombinational DNA repair, Microspore development				AT1G01880
Os02t0270350-00	1	1	1	1	1	1	1	1	ref	0	0	0	1	1	1	1	ref	1	1	1	Hypothetical protein.				AT4G10520
Os01t0821900-01	47.85	52.55	59.4	61	44.05	59.2	6.8	13.5	ref	0.264	0.026	-2.388	1	1.2008	1.01819	-5.23431	ref	1	1	0.01	Protein kinase, core domain containing protein.	BP;;GO:0048443_stamen_development AT1G73590;GO:0002237_response_to_molecule_of_bacterial_origin AT1G03740;GO:0007169_transmembrane_receptor_protein_tyrosine_kinase_signaling_pathway AT2G41820;GO:0010075_regulation_of_meristem_growth AT4G36360;GO:0010103_stomatal_complex_morphogenesis AT1G32550	CC;;GO:0005886_plasma_membrane AT5G40380;GO:0016021_integral_component_of_membrane AT1G57750	MF;;GO:0004674_protein_serine/threonine_kinase_activity AT4G24480;GO:0005524_ATP_binding AT2G33840	AT3G56370
Os01t0673700-00	11.9	12.5	13.7	10.45	42.15	53.3	24.8	23.2	ref	-0.028	1.958	0.976	1	-1.0196	3.88523	1.967	ref	1	0.002	0.017	Similar to Dof3 (Fragment).				NA
Os01t0745000-00	1	1	1	1.6	1	1	1	5	ref	0.339	0	1.161	1	1.26488	1	2.23612	ref	1	1	0.422	Protein of unknown function DUF1677, plant domain containing protein.				NA
Os10t0539350-01	39.8	26.9	27.4	18	38.4	37.3	35.7	11.5
Os05t0144225-00	1	1	1.9	1	8.5	11.7	6.1	5	ref	0.463	3.318	2.465	1	1.37841	9.97281	5.52127	ref	0.771	0.003	0.009	NA				NA
Os10t0548800-01	72.5	80	76.3	104.7	142.35	113.6	75.65	76.5	ref	0.231	0.74	-0.002	1	1.17365	1.67018	-1.00139	ref	0.819	0.048	1	Similar to Chloroplast outer envelope protein-like (Chloroplast outer envelope membrane-associated protein Toc120).				AT2G16640
Os01t0902300-02	51.1	74.1	72.6	77.1	497.1	597.7	206.9	253.7	ref	0.282	3.147	1.897	1	1.21588	8.85812	3.72438	ref	0.788	0.001	0.005	Similar to esterase.				AT5G14310
Os12t0503000-03	123	154.3	173.3	173.9	268.7	260.4	152.8	185.1	ref	0.334	0.941	0.288	1	1.2605	1.91986	1.22095	ref	0.421	0.01	0.248	Similar to Ureide permease 4.				AT1G26440
Os11t0451700-00	347.95	300.5	737.45	875.35	68.4	68.25	220.35	234.35	ref	1.313	-2.243	-0.509	1	2.48458	-4.7338	-1.42306	ref	0.012	0	0.031	Similar to Dehydrin DHN1 (M3) (RAB-17 protein).				NA
Os11t0293300-01	13.9	18.1	13.7	15.45	9.4	4.75	7.4	6.25	ref	-0.125	-1.247	-1.222	1	-1.09051	-2.37347	-2.3327	ref	1	0.067	0.074	Survival motor neuron interacting protein 1 family protein.	BP;;GO:0000741_karyogamy AT3G04710;GO:0009560_embryo_sac_egg_cell_differentiation AT3G04710;GO:0000387_spliceosomal_snRNP_assembly AT1G54380	CC;;GO:0005681_spliceosomal_complex AT1G02140	MF;;GO:0003674_molecular_function AT1G55080	AT1G54380
Os05t0389600-01	35.35	25.45	41	30.55	56.25	49	17.05	24	ref	0.239	0.808	-0.568	1	1.18017	1.75078	-1.48247	ref	1	0.102	0.236	Zinc finger, RING/FYVE/PHD-type domain containing protein.				AT5G45290
Os09t0334600-00	1.4	2.2	1	1	1	1	1	1.8	ref	-0.811	-0.811	-0.387	1	-1.75443	-1.75443	-1.30767	ref	0.435	0.185	0.595	Similar to Cytochrome b5.				AT1G60660
Os12t0624300-00	6.7	3.4	25.5	19.2	2.9	1	3.6	2.6	ref	2.213	-1.487	-0.642	1	4.63638	-2.80305	-1.56049	ref	0.209	0.178	0.646	Hypothetical protein.				AT5G17860
Os08t0424500-01	290.6	256.6	434.7	367.15	150.8	149.9	192.75	229.5	ref	0.549	-0.861	-0.377	1	1.46307	-1.8163	-1.29864	ref	0.139	0.01	0.11	Betaine aldehyde dehydrogenase, Rice fragrance				AT1G74920
Os01t0860050-00	1	1	1	1	1	1	1	1
Os06t0341600-01	11.5	17.8	13.7	12.9	7.55	18.1	8.7	8.7	ref	-0.106	-0.291	-0.718	1	-1.07624	-1.22349	-1.6449	ref	1	0.912	0.399	Conserved hypothetical protein.				NA
Os02t0704900-01	6.65	6.6	6.15	5.1	52.5	60.25	38.95	28.05	ref	-0.242	3.086	2.319	1	-1.18263	8.49139	4.98986	ref	0.791	0.001	0.002	Similar to Inorganic pyrophosphatase-like protein.				AT1G01050
Os05t0336200-00	1	1.6	1.9	1	1	1	1	1	ref	0.124	-0.339	-0.339	1	1.08975	-1.26488	-1.26488	ref	1	0.715	0.719	Similar to predicted protein.				AT2G40460
Os03t0101000-01	35.3	40.8	40.55	43.1	21.6	20.2	12.6	17.55	ref	0.14	-0.861	-1.352	1	1.10191	-1.8163	-2.55266	ref	1	0.025	0.007	Similar to AMP binding protein.				NA
Os08t0298700-01	2.6	2.2	6.7	4.1	1	1	1.65	1	ref	1.132	-1.258	-0.897	1	2.19162	-2.39164	-1.86219	ref	0.232	0.057	0.142	Similar to male sterility protein 2.				AT5G22500
Os06t0169100-00	1	1	1	1	1	1	1	1	ref	0	0	0	1	1	1	1	ref	1	1	1	NA				NA
Os12t0178100-01	130.3	120.1	108.4	90.9	96.5	99.2	79.5	97.9	ref	-0.334	-0.355	-0.504	1	-1.2605	-1.27899	-1.41814	ref	0.392	0.139	0.057	Haem peroxidase family protein.				AT4G08390
Os05t0515900-01	10.7	9.8	11.4	11.7	6.6	6.3	7.4	9.9	ref	0.174	-0.667	-0.259	1	1.12818	-1.58777	-1.19665	ref	0.837	0.031	0.324	Similar to heat- and acid-stable phosphoprotein.				NA
Os11t0456300-01	2155.1	2513.95	2026.75	2023.05	3687.1	4347.4	2700.4	3123.6	ref	-0.201	0.782	0.319	1	-1.14949	1.71951	1.24747	ref	0.674	0.012	0.158	Similar to SKP1-like protein 1A.				AT5G42190
Os08t0554699-00	1	1	1	1	1	1	1	1	ref	0	0	0	1	1	1	1	ref	1	1	1	Similar to electron transporter.				NA
Os11t0639850-00	1	1	1	1	1	1	1	1
Os01t0522400-00	5	1	1	1	1	1	1	1	ref	-1.161	-1.161	-1.161	1	-2.23612	-2.23612	-2.23612	ref	0.674	0.396	0.399	Armadillo-like helical domain containing protein.	BP;;GO:0048573_photoperiodism,_flowering AT2G18915	CC;;GO:0005634_nucleus AT1G55080	MF;;	AT4G14280
Os07t0603800-02	51.5	46.4	46.2	45.3	64.65	74.1	42.15	44.2	ref	-0.096	0.502	-0.18	1	-1.06881	1.41618	-1.13288	ref	0.869	0.014	0.23	Similar to peptide transporter PTR2.				AT3G54140
Os06t0130500-01	64	83.25	64.55	70.75	210.65	221.95	84	94.25	ref	-0.111	1.567	0.286	1	-1.07998	2.96288	1.21926	ref	1	0.002	0.264	Similar to Cyclophilin-like protein PPIL3b.				AT1G01940
Os02t0142850-01	5	8.7	11.4	11.1	2.9	2.1	3.6	5
Os11t0196400-01	2.6	1.6	1	1	1	2.1	1	1
Os04t0480200-01	5.45	10.45	10.4	13.3	8.5	4.2	9.35	7.85	ref	0.64	-0.337	0.183	1	1.55833	-1.26313	1.13524	ref	0.757	0.852	1	Transporter, high affinity nitrate, Nar2 domain containing protein.				AT5G50200
Os03t0368650-00	1	1	1	1	1	1	1	1	ref	0	0	0	1	1	1	1	ref	1	1	1	EF-hand-like domain domain containing protein.				NA
Os02t0743500-02	100.4	94.7	102.7	99.7	148.9	159	160.5	206.9	ref	0.053	0.658	0.902	1	1.03742	1.57789	1.86865	ref	1	0.021	0.009	MAPK kinase kinase (MAPKKK), Mediation of drought resistance, Regulation of scavenging of ROS				AT1G73660
Os06t0106100-02	854.9	851.8	690.4	694.9	1612.9	1770.7	1129.4	1202.6	ref	-0.301	0.986	0.45	1	-1.232	1.98069	1.36604	ref	0.073	0.001	0.005	Similar to pre-mRNA-splicing factor cwc15.				AT3G13200
Os12t0201250-00	1	1	1	1	1	1	1	1	ref	0	0	0	1	1	1	1	ref	1	1	1	NA				NA
Os08t0430500-01	1.4	1.3	1.45	1	2.85	1.55	2.3	1.8	ref	-0.164	0.64	0.593	1	-1.12039	1.55833	1.50838	ref	1	0.315	0.365	14-3-3 protein, Florigen receptor, Flowering				AT3G02520
Os10t0209300-00	1	1	1	1	1	1	1	1	ref	0	0	0	1	1	1	1	ref	1	1	1	Similar to HAD-superfamily hydrolase, subfamily IA, variant 3 containing protein, expressed.				NA
Os12t0109000-00	3.4	3.9	2.9	1.6	6.6	13.8	1	1	ref	-0.757	1.39	-1.865	1	-1.68997	2.62079	-3.64268	ref	0.662	0.093	0.043	Similar to Mannose-1-phosphate guanyltransferase.				AT1G74910
Os03t0755800-00	11.9	12.75	5.25	2.25	8.5	7.4	7.4	2.6	ref	-1.842	-0.635	-1.49	1	-3.58507	-1.55294	-2.80889	ref	0.303	0.657	0.188	Similar to 36I5.7.	BP;;GO:0008150_biological_process AT1G55080	CC;;GO:0005634_nucleus AT1G55080	MF;;GO:0016787_hydrolase_activity AT2G29970	AT3G29760
Os03t0800500-01	190.8	195.6	248.7	251.2	96.5	93.9	62.8	113.2	ref	0.372	-1.021	-1.196	1	1.29415	-2.02933	-2.29104	ref	0.763	0.058	0.039	Putative small multi-drug export family protein.	BP;;GO:0008150_biological_process AT1G55080	CC;;GO:0009507_chloroplast AT1G32550	MF;;GO:0003674_molecular_function AT1G55080	AT2G02590
Os01t0973600-01	67.65	66.15	63.65	67.3	449.35	431.7	350.95	377.3	ref	-0.032	2.719	2.444	1	-1.02243	6.58416	5.44148	ref	1	0	0	Protein of unknown function DUF506, plant family protein.	BP;;GO:0010200_response_to_chitin AT4G28350;GO:0002679_respiratory_burst_involved_in_defense_response AT3G11840;GO:0052542_defense_response_by_callose_deposition AT4G31500;GO:0009693_ethylene_biosynthetic_process AT3G11840;GO:0030968_endoplasmic_reticulum_unfolded_protein_response AT5G42010;GO:0009611_response_to_wounding AT2G26170;GO:0009612_response_to_mechanical_stimulus AT3G25740	CC;;GO:0035556_intracellular_signal_transduction AT1G02140;GO:0005634_nucleus AT1G55080	MF;;GO:0003674_molecular_function AT1G55080	AT2G39650
Os05t0237200-02	7.5	17.5	14.2	9.2	1	1	1	2.6
Os01t0731550-00	13.9	14.6	20.8	20.5	36.6	32	22.9	36.5	ref	0.536	1.264	1.021	1	1.44995	2.40161	2.02933	ref	0.433	0.018	0.035	NA				NA
Os05t0536800-01	43	64.7	61.3	65.7	74	107.7	70.5	85.8	ref	0.267	0.759	0.56	1	1.2033	1.69232	1.47427	ref	0.962	0.128	0.258	F-box domain, cyclin-like domain containing protein.				NA
Os04t0313301-00	1	1	1	1	1	1	1	1	ref	0	0	0	1	1	1	1	ref	1	1	1	Conserved hypothetical protein.				NA
Os05t0196400-01	333.8	344.2	480.4	495.7	1519.3	1510.3	1454.9	1395.5	ref	0.526	2.16	2.072	1	1.43993	4.46915	4.20469	ref	0.005	0	0	Conserved hypothetical protein.				NA
Os12t0429000-00	1	1	1	1	1	1	2.3	1.8	ref	0	0	1.025	1	1	1	2.03496	ref	1	1	0.004	NA				AT5G63370
Os11t0187500-02	1	1	1	1	1	1	1	1	ref	0	0	0	1	1	1	1	ref	1	1	1	Similar to Heat shock protein 70.				AT3G12580
Os12t0632850-01	1	1	1	1	1	1	1	1
Os05t0131000-01	5	6.9	4.8	12.9	6.6	1	2.3	3.4	ref	0.422	-1.193	-1.071	1	1.33978	-2.28628	-2.10089	ref	1	0.564	0.637	Protein of unknown function DUF247, plant family protein.				NA
Os01t0370200-00	1	1	1	1	1	1	1	1	ref	0	0	0	1	1	1	1	ref	1	1	1	Similar to Glutathione-S-transferase 19E50.				AT3G62760
Os10t0340100-02	1	2.2	19.8	13.6	1	1	3.6	2.6	ref	3.468	-0.569	1.045	1	11.0655	-1.48349	2.06337	ref	0.032	0.494	0.181	Conserved hypothetical protein.				NA
Os09t0248100-01	17.2	17.5	15.1	20.5	4.7	6.3	1	2.6	ref	0.02	-1.673	-3.428	1	1.01396	-3.18877	-10.7629	ref	1	0.072	0.009	FAS1 domain domain containing protein.				AT4G12730
Os03t0641300-01	97.1	119.5	57.5	82.1	62.8	40.5	70.5	61.6	ref	-0.649	-1.095	-0.709	1	-1.56808	-2.13613	-1.63467	ref	0.462	0.054	0.171	Hypothetical conserved gene.				NA
Os06t0494550-00	1	1	1	1	1	1	1	1	ref	0	0	0	1	1	1	1	ref	1	1	1	NA				NA
Os06t0269500-00	1	1	1.45	1	1	1.55	1	1	ref	0.268	0.316	0	1	1.20414	1.24487	1	ref	0.944	0.558	1	NA				NA
Os07t0173601-00	122.55	140.15	162.5	183	52.5	34.1	80.15	108.8	ref	0.396	-1.631	-0.489	1	1.31585	-3.09728	-1.40347	ref	0.685	0.012	0.299	Hypothetical conserved gene.				NA
Os11t0206600-02	1.4	4.25	3.85	9.2	1	2.6	6.15	2.6	ref	1.287	-0.597	0.713	1	2.4402	-1.51257	1.63921	ref	0.719	0.887	0.794	Mitochodrial transcription termination factor-related family protein.				AT5G07900
Os10t0497900-02	18.75	21.05	24.55	21.7	29.05	44.25	51.8	31.7	ref	0.216	0.852	1.028	1	1.16151	1.805	2.0392	ref	1	0.13	0.083	Similar to Lanthionine synthetase C-like protein, expressed.				AT1G52920
Os06t0686400-02	168.2	139	241.1	236.7	66.5	96	71.8	73.7	ref	0.644	-0.936	-1.072	1	1.56266	-1.91322	-2.10235	ref	0.238	0.027	0.019	Bifunctional inhibitor/plant lipid transfer protein/seed storage domain containing protein.				NA
Os08t0445700-01	22.8	29.9	91.4	92.1	909	1035.3	766.6	934.5	ref	1.813	5.215	5.019	1	3.51372	37.1425	32.4242	ref	0.016	0	0	Class II trehalose-phosphate-synthase (TPS) gene family member, Salt stress tolerance, Control of yield-related traits				AT1G23870
Os12t0562500-00	1	1	1	1	1	1	1	1	ref	0	0	0	1	1	1	1	ref	1	1	1	Similar to Protein kinase-like protein (Fragment).				AT1G67890
Os12t0612000-00	1	1.6	1	1.6	1	3.7	1	1	ref	0	0.605	-0.339	1	1	1.52098	-1.26488	ref	1	0.735	1	NA				NA
Os01t0881400-00	18	18.1	19.8	19.9	31	45.8	42.2	41.4	ref	0.137	1.062	1.211	1	1.09962	2.08782	2.31498	ref	1	0.015	0.011	DNA repair metallo-beta-lactamase domain containing protein.	BP;;GO:0008150_biological_process AT1G55080	CC;;GO:0005737_cytoplasm AT3G14070	MF;;GO:0003674_molecular_function AT1G55080	AT1G19025
Os08t0380350-00	1	1	1	1	1	1	1	1	ref	0	0	0	1	1	1	1	ref	1	1	1	NA				NA
Os09t0356000-00	1	1	1	1	1	1	1	1	ref	0	0	0	1	1	1	1	ref	1	1	1	Similar to OsD305.				AT1G51850
Os09t0307800-02	42.6	46.7	51.4	46.25	17.8	10.6	19	13.1	ref	0.128	-1.699	-1.499	1	1.09278	-3.24676	-2.82647	ref	1	0.017	0.027	Similar to histone-lysine N-methyltransferase, H3 lysine-36 and H4 lysine-20specific.				NA
Os09t0428600-00	5	3.9	2.9	6	34.7	22.3	37	30.9	ref	-0.082	2.655	2.937	1	-1.05848	6.29846	7.65817	ref	1	0.012	0.009	Similar to Glutamate receptor.				AT2G24720
Os01t0647150-00	1	1	1	1	1	1	1	1	ref	0	0	0	1	1	1	1	ref	1	1	1	Hypothetical protein.				NA
Os07t0248100-01	1	1	1	1	1	1	1	1	ref	0	0	0	1	1	1	1	ref	1	1	1	Hypothetical conserved gene.				NA
Os05t0129000-02	395.25	398.15	476.6	418.7	436.25	454.1	507.25	562.25	ref	0.171	0.166	0.429	1	1.12584	1.12194	1.3463	ref	0.493	0.238	0.02	Similar to cDNA clone:J033125H02, full insert sequence.				AT4G23100
Os12t0553800-00	11.5	8.7	9.5	18	2.9	9.5	4.9	1	ref	0.387	-0.93	-2.176	1	1.30767	-1.90528	-4.51899	ref	1	0.692	0.215	Hypothetical gene.				NA
Os10t0572900-01	2.6	5.7	4.8	7.9	19.7	30.9	3.6	4.2	ref	0.678	2.68	0.014	1	1.59992	6.40856	1.00975	ref	0.744	0.018	1	Similar to AT-hook protein 1.				NA
Os01t0114450-00	1	1	1	1	1	1	1	1	ref	0	0	0	1	1	1	1	ref	1	1	1	NA				NA
Os06t0155050-00	1	1	1	1	1	1	1	1	ref	0	0	0	1	1	1	1	ref	1	1	1	Hypothetical protein.				NA
Os07t0171350-00	1	1	1	1	1	1	1	1
Os08t0525500-02	19.6	14	14.2	14.8	2.9	6.3	2.3	5.8	ref	-0.192	-1.954	-2.181	1	-1.14235	-3.87447	-4.53468	ref	1	0.077	0.059	Similar to predicted protein.				NA
Os12t0618300-02	1	1.6	1.9	1.6	1	2.1	1	2.6	ref	0.463	0.196	0.35	1	1.37841	1.14552	1.27456	ref	1	1	0.961	Similar to GTP binding protein.				AT1G08410
Os01t0141450-00	1	1	1	1	1	1	1	1	ref	0	0	0	1	1	1	1	ref	1	1	1	Hypothetical gene.				NA
Os02t0678300-01	1.8	1	1.45	3.5	38.45	36.25	79.5	74.5	ref	0.748	4.798	5.842	1	1.67946	27.819	57.3611	ref	0.691	0.003	0.002	Similar to protein HOTHEAD.	BP;;GO:0046202_cyanide_biosynthetic_process AT1G73050;GO:0007479_leg_disc_proximal/distal_pattern_formation AT3G17930;GO:0042659_regulation_of_cell_fate_specification AT5G42650;GO:0090098_positive_regulation_of_decapentaplegic_signaling_pathway AT1G72970;GO:0009553_embryo_sac_development AT3G04710;GO:0010092_specification_of_organ_identity AT2G06990;GO:0048735_haltere_morphogenesis AT1G72970;GO:0…	CC;;GO:0005634_nucleus AT1G55080;GO:0005576_extracellular_region AT3G12150;GO:0009507_chloroplast AT1G32550;GO:0005667_transcription_factor_complex AT1G55080;GO:0005829_cytosol AT4G27090	MF;;GO:0008812_choline_dehydrogenase_activity AT1G73050;GO:0050660_flavin_adenine_dinucleotide_binding AT1G50940;GO:0046593_mandelonitrile_lyase_activity AT1G73050;GO:0008134_transcription_factor_binding AT3G55630;GO:0003705_RNA_polymerase_II_distal_enhancer_sequence-specific_DNA_binding_transcription_factor_activity AT3G55630	AT1G12570
Os04t0369033-00	1	1	1	1	1	1	1	1
Os09t0471000-02	1	1	1	1.3	58.1	76.25	75.6	77.7	ref	0.189	6.057	6.26	1	1.13997	66.5792	76.6386	ref	0.907	0	0	Similar to cupin, RmlC-type.				NA
Os02t0624400-01	1	1	1	1	1	1	1	1	ref	0	0	0	1	1	1	1	ref	1	1	1	Glycosyl transferase, family 8 protein.	BP;;GO:0016051_carbohydrate_biosynthetic_process AT1G66430	CC;;GO:0016021_integral_component_of_membrane AT1G57750;GO:0005739_mitochondrion AT5G46920	MF;;GO:0016758_transferase_activity,_transferring_hexosyl_groups AT5G11110;GO:0046872_metal_ion_binding AT1G32550	AT5G18480
Os03t0300600-01	228	254.5	261.9	269.4	918.3	937.1	966	1003.1	ref	0.141	1.945	2.031	1	1.10267	3.85038	4.08688	ref	0.394	0	0	Similar to Chaperone protein dnaJ.				AT1G56300
Os06t0299500-00	1	1	1	1	1	1	1	1	ref	0	0	0	1	1	1	1	ref	1	1	1	Similar to J023036E09, full insert sequence (Fragment).				NA
Os08t0290500-03	49.45	47.55	31.15	23.6	16.95	20.75	13.9	11.1	ref	-0.839	-1.371	-1.965	1	-1.78881	-2.5865	-3.90413	ref	0.136	0.008	0.003	Similar to PHD finger family protein.				NA
Os09t0462850-00	1	2.8	1	1	1	1	1	1.8	ref	-0.743	-0.743	-0.319	1	-1.67365	-1.67365	-1.24747	ref	0.766	0.478	0.959	Hypothetical gene.				NA
Os04t0628400-02	11.5	9.3	10.4	17.3	6.6	9.5	2.3	5	ref	0.375	-0.385	-1.609	1	1.29684	-1.30586	-3.0504	ref	1	0.785	0.078	Similar to Transposase-related protein b-gary.				NA
Os01t0959200-01	15.15	11	23.6	22.7	3289.3	3382.45	1117.85	1335.4	ref	0.842	8.013	6.564	1	1.79253	258.317	94.6152	ref	0.105	0	0	Similar to Ci21A protein.				NA
Os03t0857200-02	43	32.8	25.5	18	38.4	21.3	29.3	24.4	ref	-0.81	-0.393	-0.49	1	-1.75321	-1.31312	-1.40444	ref	0.451	0.596	0.463	Conserved hypothetical protein.				NA
Os01t0765550-00	1	1	1	1	1	1	1	1	ref	0	0	0	1	1	1	1	ref	1	1	1	NA				NA
Os04t0117500-00	1	1	1	1	1	1	1	1	ref	0	0	0	1	1	1	1	ref	1	1	1	Potassium channel, voltage-dependent, EAG/ELK/ERG domain containing protein.				AT4G32650
Os01t0925350-00	1	1	1	1	1	1	1	1
Os06t0646000-01	480.9	453.8	561.3	477.4	353	423.7	604.4	565.4	ref	0.148	-0.273	0.323	1	1.10803	-1.20832	1.25093	ref	0.827	0.204	0.141	Methyltransferase type 11 domain containing protein.	BP;;GO:0080167_response_to_karrikin AT2G26250;GO:0008168_methyltransferase_activity AT2G20020	CC;;GO:0010287_plastoglobule AT2G05100	MF;;	AT2G41040
Os06t0501100-00	1	1	1	1	1	1	1	1	ref	0	0	0	1	1	1	1	ref	1	1	1	NA				NA
Os06t0712600-00	1	1	1	1	1	1	1	1	ref	0	0	0	1	1	1	1	ref	1	1	1	Similar to SHI.				AT3G51060
Os06t0596850-00	1	1	1	1	1	1	1	1	ref	0	0	0	1	1	1	1	ref	1	1	1	NA				NA
Os05t0148251-00	1	1	1	1	1	2.1	1	1	ref	0	0.535	0	1	1	1.44894	1	ref	1	0.396	1	NA				NA
Os11t0559700-00	1	1	1	1	1	1	1	1	ref	0	0	0	1	1	1	1	ref	1	1	1	NA				NA
Os01t0820800-01	107.65	114.2	106.95	118.55	489.6	501.05	366.4	368.8	ref	0.022	2.159	1.729	1	1.01537	4.46605	3.31498	ref	1	0	0	Conserved hypothetical protein.				NA
Os03t0618800-01	9.9	17.5	12.3	10.4	1	1	2.3	1	ref	-0.219	-3.718	-3.118	1	-1.16393	-13.1592	-8.68183	ref	1	0.006	0.011	Conserved hypothetical protein.				NA
Os07t0218600-01	1	1	1	1	1	1	1	1	ref	0	0	0	1	1	1	1	ref	1	1	1	Hypothetical conserved gene.				NA
Os05t0247100-01	5482.2	5963.1	6477.5	7487.8	2112.7	2654.5	3747.7	4546.4	ref	0.285	-1.272	-0.47	1	1.21841	-2.41496	-1.38511	ref	0.628	0.006	0.112	Similar to Glycosyl hydrolases family 18.				AT5G24090
Os10t0459800-00	13.1	14.6	12.3	9.2	6.6	8.5	7.4	3.4	ref	-0.379	-0.885	-1.463	1	-1.30044	-1.84676	-2.75681	ref	0.982	0.22	0.066	NA				NA
Os01t0201100-01	12.3	24	16.1	25.5	66.5	83.2	70.5	70.4	ref	0.238	2.114	2.036	1	1.17936	4.3289	4.10107	ref	1	0.019	0.023	Similar to xylosyltransferase oxt.				AT3G15350
Os03t0169800-01	268	224.2	213.4	224.45	180.7	222.5	266.05	252.1	ref	-0.164	-0.29	0.079	1	-1.12039	-1.22264	1.05629	ref	0.819	0.216	0.942	HNH endonuclease domain containing protein.	BP;;	CC;;GO:0009507_chloroplast AT1G32550;GO:0005634_nucleus AT1G55080	MF;;GO:0003676_nucleic_acid_binding AT4G27090;GO:0004519_endonuclease_activity AT5G59980	AT3G47490
Os08t0310300-01	265.2	211.5	299.5	209.1	62.8	44.8	85.9	71.3	ref	0.08	-2.159	-1.598	1	1.05702	-4.46605	-3.02723	ref	1	0.006	0.015	Hypothetical gene.				NA
Os07t0604400-00	1	1	1	1	1	1	1	1	ref	0	0	0	1	1	1	1	ref	1	1	1	Similar to COBRA-like protein 6.				AT5G15630
Os05t0303000-01	41	71.15	39.6	53.8	23.45	29.3	19.65	21.6	ref	-0.227	-1.043	-1.39	1	-1.1704	-2.06051	-2.62079	ref	1	0.079	0.037	Chloroplast-localized heat shock protein 70, Chloroplast differentiation under high temperature				AT4G24280
Os09t0330700-00	1	1	1	1	1	1	1	1	ref	0	0	0	1	1	1	1	ref	1	1	1	Ankyrin repeat domain containing protein.				AT4G03500
Os06t0666600-01	1	1	1	1	1	1	1	1	ref	0	0	0	1	1	1	1	ref	1	1	1	Similar to Glyceraldehyde-3-phosphate dehydrogenase, cytosolic 3 (EC 1.2.1.12).				AT1G16300
Os07t0570600-01	2.6	3.4	2.9	2.9	25.3	18.1	1	4.2	ref	-0.036	2.847	-0.537	1	-1.02527	7.19503	-1.45095	ref	1	0.044	0.817	Cupredoxin domain containing protein.				NA
Os06t0333600-00	1	1	1	1	1	1	1	1	ref	0	0	0	1	1	1	1	ref	1	1	1	Hypothetical gene.				NA
Os12t0109900-02	4.2	7.15	9	13.6	28.15	31.95	31.25	26.45	ref	1.014	2.452	2.391	1	2.0195	5.47174	5.24521	ref	0.273	0.007	0.008	Similar to DsRNA-binding protein ODB1.	BP;;GO:0008150_biological_process AT1G55080	CC;;GO:0005739_mitochondrion AT5G46920	MF;;	AT2G38420
Os02t0790500-03	378.3	422	785.5	685.5	3631	3658.9	1858.9	1616	ref	0.877	3.189	2.117	1	1.83655	9.11979	4.33791	ref	0.029	0	0	Similar to trehalose-6-phosphate synthase.				AT1G60140
Os11t0158200-00	1	1	1	1	1.95	1	1	1	ref	0	0.482	0	1	1	1.39668	1	ref	1	0.396	1	FAD-dependent pyridine nucleotide-disulphide oxidoreductase domain containing protein.				AT3G44190
Os04t0570800-02	1.8	2.8	3.8	2.3	40.3	62.9	8.7	27.6	ref	0.397	4.487	2.787	1	1.31677	22.4244	6.90193	ref	1	0.009	0.041	Protein of unknown function DUF248, methyltransferase putative family protein.				AT4G00750
Os05t0481800-02	11.5	12.2	14.2	11.7	8.5	7.4	7.4	6.7	ref	0.122	-0.579	-0.75	1	1.08824	-1.49381	-1.68179	ref	0.951	0.03	0.014	Hypothetical conserved gene.				AT1G11900
Os09t0449500-01	1	1.3	1.45	1.95	3.8	1	2.3	1.4	ref	0.561	0.774	0.654	1	1.47529	1.71	1.57352	ref	1	0.589	0.697	Similar to Clathrin assembly protein.				NA
Os01t0203900-00	1	1.6	1.9	1	10.4	5.3	1	5.8	ref	0.124	2.553	0.929	1	1.08975	5.86853	1.90396	ref	1	0.136	0.682	Hypothetical protein.				NA
Os07t0669401-00	1	1	1	1	1	1	1	1	ref	0	0	0	1	1	1	1	ref	1	1	1	Conserved hypothetical protein.				NA
Os07t0616500-01	203	179.1	171.5	163.8	64.7	66.1	142.5	110	ref	-0.186	-1.544	-0.607	1	-1.13761	-2.91602	-1.52309	ref	0.756	0.002	0.036	Similar to (S)-2-hydroxy-acid oxidase, peroxisomal (EC 1.1.3.15) (Glycolate oxidase) (GOX) (Short chain alpha-hydroxy acid oxidase).				AT3G14130
Os08t0109800-01	93.1	88.3	70.7	86.5	304.3	388.5	209.4	181.9	ref	-0.213	1.923	1.106	1	-1.1591	3.79211	2.15248	ref	0.785	0.002	0.01	Regulator of chromosome condensation/beta-lactamase-inhibitor protein II domain containing protein.				AT3G55950
Os05t0386800-01	1	1	1	1	1	1	1	1	ref	0	0	0	1	1	1	1	ref	1	1	1	COBRA-like protein, Cellulose synthesis				AT5G60920
Os02t0226600-01	2.6	1.6	3.8	2.9	1	1	1	1.8	ref	0.703	-1.028	-0.604	1	1.62789	-2.0392	-1.51992	ref	0.595	0.131	0.394	Homeodomain-related domain containing protein.	BP;;GO:0031408_oxylipin_biosynthetic_process AT3G56940;GO:0071361_cellular_response_to_ethanol AT4G32980;GO:0090470_shoot_organ_boundary_specification AT4G32980;GO:0010371_regulation_of_gibberellin_biosynthetic_process AT1G12610;GO:0010228_vegetative_to_reproductive_phase_transition_of_meristem AT2G18915;GO:0006733_oxidoreduction_coenzyme_metabolic_process AT4G24620;GO:0016556_mRNA_modification A…	CC;;GO:0005681_spliceosomal_complex AT1G02140;GO:0005739_mitochondrion AT5G46920;GO:0009277_fungal-type_cell_wall AT3G57260;GO:0000324_fungal-type_vacuole AT1G74960;GO:0030287_cell_wall-bounded_periplasmic_space AT4G25000;GO:0005829_cytosol AT4G27090;GO:0032153_cell_division_site AT5G59980	MF;;GO:0003700_sequence-specific_DNA_binding_transcription_factor_activity AT1G42990;GO:0004555_alpha,alpha-trehalase_activity AT4G24040;GO:0004004_ATP-dependent_RNA_helicase_activity AT1G13900|AT4G29080;GO:0044822_poly(A)_RNA_binding AT4G27090;GO:0005515_protein_binding AT1G55080;GO:0030246_carbohydrate_binding AT4G36360;GO:0043565_sequence-specific_DNA_binding AT3G55630	AT4G32980
Os02t0561800-01	1	1	1	1	17.8	53.3	38.3	39	ref	0	4.945	5.272	1	1	30.803	38.6394	ref	1	0.003	0.003	RING-H2 type E3 ubiquitin ligase, Root development, Maintenance of cell viability after the initiation of root primordial formation, Defense response				NA
Os11t0483900-01	29.3	22.2	33	28	74	70.4	76.9	88.2	ref	0.253	1.501	1.691	1	1.19168	2.83039	3.2288	ref	0.679	0.004	0.003	Engulfment and cell motility, ELM domain containing protein.				AT1G67400
Os05t0471487-00	1	1	1	1	1	1	1	1	ref	0	0	0	1	1	1	1	ref	1	1	1	NA				NA
Os05t0541000-01	16.3	17.5	16.1	18.6	14.1	17	11.3	13.1	ref	0.035	-0.125	-0.473	1	1.02456	-1.09051	-1.38799	ref	1	0.7	0.069	Hypothetical protein.				NA
Os08t0421600-00	1	1	1	1	1	1	1	1	ref	0	0	0	1	1	1	1	ref	1	1	1	Similar to H0315A08.1 protein.				NA
Os12t0589533-00	1	1	1	1	1	1	1	1	ref	0	0	0	1	1	1	1	ref	1	1	1	NA				NA
Os11t0259501-00	2.6	2.2	2.9	1.6	1	1	1	1.8	ref	-0.151	-1.258	-0.834	1	-1.11034	-2.39164	-1.78262	ref	1	0.089	0.241	NA				NA
Os03t0624700-00	1	1	1	1	1	1	1	1	ref	0	0	0	1	1	1	1	ref	1	1	1	Hypothetical protein.				AT3G18400
Os03t0640800-03	1	1	1	1	1	1	1	1	ref	0	0	0	1	1	1	1	ref	1	1	1	Similar to cDNA clone:J033124M18, full insert sequence.				AT2G34710
Os11t0473100-01	101.2	107.7	105.5	93.4	40.3	65	46	48.6	ref	-0.073	-1.028	-1.143	1	-1.0519	-2.0392	-2.2084	ref	1	0.035	0.027	Cdk-activating kinase assembly factor (MAT1) family protein.				NA
Os08t0479601-00	1	1	1	1	1	1	1	1	ref	0	0	0	1	1	1	1	ref	1	1	1	NA				NA
Os01t0702500-01	6.7	7.5	119.7	133.6	6.6	18.1	22.9	38.1	ref	4.157	0.625	2.059	1	17.8395	1.54221	4.16697	ref	0.034	0.561	0.054	Similar to Dehydrin Rab25.				NA
Os11t0393097-00	1	1	1	1	1	1	1	1	ref	0	0	0	1	1	1	1	ref	1	1	1	Similar to chlorophyll a-b binding protein M9, chloroplastic precursor.				NA
Os06t0674400-00	1	1	1	1	1	1	1	1	ref	0	0	0	1	1	1	1	ref	1	1	1	Conserved hypothetical protein.				NA
Os06t0208800-01	51.9	60.6	50	62	81.5	68.2	79.5	99.5	ref	-0.01	0.411	0.665	1	-1.00696	1.32961	1.58557	ref	1	0.203	0.063	Lysin motif-containing protein, Pattern recognition receptor, Peptidoglycan and chitin perception in innate immunity				AT1G21880
Os08t0241132-00	1	1	1	1	1	1	1	1	ref	0	0	0	1	1	1	1	ref	1	1	1	NA				NA
Os04t0611266-00	1.4	1	1	1	1	1	1	1	ref	-0.243	-0.243	-0.243	1	-1.18345	-1.18345	-1.18345	ref	0.674	0.396	0.399	Hypothetical gene.				NA
Os03t0669450-00	1	1	1	2.3	1	4.2	1	1	ref	0.601	1.035	0	1	1.51677	2.04911	1	ref	1	0.481	1	Hypothetical protein.	BP;;GO:0005975_carbohydrate_metabolic_process AT5G11110	CC;;GO:0005576_extracellular_region AT3G12150	MF;;GO:0004553_hydrolase_activity,_hydrolyzing_O-glycosyl_compounds AT1G30080	AT4G34480
Os01t0920000-01	31.3	37.3	34.9	42.15	71.2	64.55	35.75	50.25	ref	0.167	0.988	0.311	1	1.12272	1.98343	1.24057	ref	1	0.027	0.408	Cystathionine beta-synthase, core domain containing protein.	BP;;GO:0008150_biological_process AT1G55080	CC;;GO:0016021_integral_component_of_membrane AT1G57750;GO:0005774_vacuolar_membrane AT3G14070	MF;;GO:0030554_adenyl_nucleotide_binding AT2G33840	AT1G65320
Os01t0866700-01	221.5	176.1	134.7	126.1	118.9	94.9	110.4	107.6	ref	-0.6	-0.895	-0.858	1	-1.51572	-1.85961	-1.81252	ref	0.172	0.015	0.018	Similar to Sm-like protein.	BP;;GO:0008380_RNA_splicing AT1G02140;GO:0006397_mRNA_processing AT1G02140	CC;;GO:0005732_small_nucleolar_ribonucleoprotein_complex AT1G56110;GO:0005737_cytoplasm AT3G14070;GO:0005681_spliceosomal_complex AT1G02140	MF;;GO:0003723_RNA_binding AT4G27090	AT1G21190
Os05t0178300-01	3728.75	3149.2	3291.05	2286.75	1699.9	1360.3	1153.85	985.35	ref	-0.321	-1.172	-1.684	1	-1.2492	-2.25324	-3.21318	ref	0.731	0.022	0.008	Similar to Cadmium tolerant 1.				NA
Os04t0515900-01	10.7	8.7	7.6	6.7	1	2.1	1	3.4	ref	-0.435	-2.735	-2.388	1	-1.35191	-6.65759	-5.23431	ref	1	0.045	0.069	Similar to NAM / CUC2-like protein.				AT4G28530
Os02t0760400-01	96.3	137.8	85.8	100.9	49.7	84.3	48.6	70.4	ref	-0.308	-0.832	-0.978	1	-1.23799	-1.78015	-1.96973	ref	1	0.183	0.129	Conserved hypothetical protein.				NA
Os02t0517875-00	1	1	1.9	1	6.6	2.1	1	1.8	ref	0.463	1.896	0.424	1	1.37841	3.7218	1.34164	ref	1	0.119	0.917	NA				NA
Os12t0109100-00	1	1	1	1	2.9	6.3	2.3	1	ref	0	2.096	0.601	1	1	4.27522	1.51677	ref	1	0.049	0.589	NA				AT2G13620
Os07t0492966-00	1	1	1	1	1	1	1	2.6	ref	0	0	0.689	1	1	1	1.61217	ref	1	1	0.399	Ankyrin repeat domain containing protein.	BP;;GO:0008219_cell_death AT3G55630;GO:0009615_response_to_virus AT2G45240;GO:0009816_defense_response_to_bacterium,_incompatible_interaction AT5G27420;GO:0009751_response_to_salicylic_acid AT1G42990	CC;;GO:0016020_membrane AT3G14070	MF;;	AT4G03460
Os11t0618850-00	5.05	8.95	1	1	16	3.65	1	1	ref	-2.749	0.185	-2.749	1	-6.72251	1.13682	-6.72251	ref	0.191	1	0.06	Hypothetical conserved gene.				NA
Os01t0876400-03	47.85	52.3	100.85	82.4	1725.15	1617	632.75	659.5	ref	0.866	5.061	3.691	1	1.8226	33.382	12.9152	ref	0.033	0	0	Hypothetical conserved gene.				AT1G71360
Os06t0619900-00	1	1	1	1	1	1	1	1	ref	0	0	0	1	1	1	1	ref	1	1	1	NA				NA
Os06t0335500-01	1292.75	1335	1069.45	952.05	215.35	214.45	223.6	267.1	ref	-0.381	-2.612	-2.426	1	-1.30224	-6.11351	-5.37401	ref	0.183	0	0	AUX/IAA protein family protein.				AT4G29080
Os09t0394700-01	49.5	48.2	52.8	43.1	203.2	167.5	181.1	152.8	ref	-0.034	1.917	1.768	1	-1.02385	3.77637	3.40581	ref	1	0.002	0.002	Similar to Lysophospholipase-like protein.				AT1G73480
Os02t0313450-01	106	102.1	111.65	104.05	30	32.5	48	24.4	ref	0.051	-1.736	-1.604	1	1.03598	-3.3311	-3.03985	ref	1	0.019	0.025	Conserved hypothetical protein.				NA
Os01t0837300-02	1.8	1	2.9	1	2.9	1	4.9	1.8	ref	0.344	0.344	1.146	1	1.26927	1.26927	2.21299	ref	1	1	0.506	Similar to UDP-glucuronic acid decarboxylase 1.				AT2G47650
Os01t0806200-01	182	197.3	144.1	160.7	294.9	319.1	140	159.3	ref	-0.316	0.695	-0.344	1	-1.24487	1.61888	-1.26927	ref	0.236	0.008	0.064	Cyclin-like F-box domain containing protein.				AT2G26850
Os02t0742100-01	244.95	300.55	330.65	380.05	1824.4	2042.85	1249.7	1321.3	ref	0.386	2.831	2.244	1	1.30677	7.11567	4.73709	ref	0.292	0	0.001	Conserved hypothetical protein.				AT3G48060
Os01t0563000-05	451.75	479.45	338.6	328.5	60	59.15	124.5	139.5	ref	-0.481	-2.966	-1.82	1	-1.39571	-7.81367	-3.53081	ref	0.035	0	0	Hypothetical conserved gene.				AT3G25230
Os01t0124500-00	1	1	1	1	1	1	1	1	ref	0	0	0	1	1	1	1	ref	1	1	1	NA				AT1G51860
Os05t0155450-00	7.5	2.2	4.8	1	1	1	3.6	1
Os01t0850700-02	280.1	353	693.65	990.05	30	34.65	116.8	154.85	ref	1.398	-3.286	-1.225	1	2.63536	-9.75404	-2.33755	ref	0.075	0.001	0.026	Cupredoxin domain containing protein.				AT3G09220
Os08t0121925-00	1	1	1	1	1	1	1	1	ref	0	0	0	1	1	1	1	ref	1	1	1	Hypothetical protein.				NA
Os04t0204050-00	1	1	1	1	1	2.1	1	1	ref	0	0.535	0	1	1	1.44894	1	ref	1	0.396	1	NA				NA
Os01t0261500-02	79.75	57.6	86.7	56.65	81.5	57	53.15	56.7	ref	0.048	0.008	-0.304	1	1.03383	1.00556	-1.23456	ref	1	1	0.661	NAD(P)-binding domain containing protein.	BP;;	CC;;GO:0009507_chloroplast AT1G32550	MF;;GO:0003824_catalytic_activity AT5G11110;GO:0050662_coenzyme_binding AT3G04020	AT1G19690
Os09t0368900-00	1	1	1	1	1	1	1.65	1	ref	0	0	0.361	1	1	1	1.28432	ref	1	1	0.399	Protein of unknown function DUF632 domain containing protein.				AT4G39790
Os01t0839500-00	931.6	1086.5	1087.8	1217.9	1455.6	1573.2	1514.1	1678.2	ref	0.194	0.589	0.664	1	1.14393	1.5042	1.58447	ref	0.617	0.018	0.013	Histone-fold domain containing protein.				AT5G59910
Os04t0249600-01	33.3	37.6	34	34.9	4.7	9.5	8.7	19.6	ref	-0.039	-2.405	-1.438	1	-1.0274	-5.29636	-2.70945	ref	1	0.028	0.121	Similar to senescence-associated protein DIN1.				NA
Os02t0743400-01	1	1	1	1	1	1	1	1	ref	0	0	0	1	1	1	1	ref	1	1	1	Auxin transport protein REH1.				AT1G73590
Os07t0539700-01	47.05	45.5	60.3	77.4	175.1	167.5	182.45	183.85	ref	0.562	1.888	1.985	1	1.47631	3.70122	3.95863	ref	0.115	0.001	0.001	Hypothetical conserved gene.				AT3G45860
Os02t0655300-02	48.7	51.1	46.2	76.4	45.9	60.8	47.3	55.1	ref	0.252	0.083	0.033	1	1.19086	1.05922	1.02314	ref	0.995	1	1	Similar to 3-isopropylmalate dehydratase, small subunit.				AT2G43090
Os03t0257900-02	47.9	51.7	48.1	40	6.6	13.8	6.1	7.5	ref	-0.182	-2.382	-2.879	1	-1.13446	-5.21259	-7.3564	ref	1	0.011	0.007	Similar to Lectin-like receptor kinase 7;2.				AT5G16060
Os11t0668300-00	1	1	1	1	1	1	1	1	ref	0	0	0	1	1	1	1	ref	1	1	1	Hypothetical conserved gene.				AT5G57580
Os03t0574600-02	80.55	53.2	58.9	48.8	21.6	13.8	18.4	25.65	ref	-0.288	-1.923	-1.591	1	-1.22095	-3.79211	-3.01258	ref	1	0.016	0.03	Conserved hypothetical protein.				NA
Os01t0205800-00	1	1	1	1	1	1	1	1
Os11t0602850-00	1	1	1	1	1	1	1	1	ref	0	0	0	1	1	1	1	ref	1	1	1	NA				NA
Os05t0469900-01	1	1	3.8	2.3	10.4	6.3	3.6	1.8	ref	1.564	3.017	1.348	1	2.95672	8.09483	2.54559	ref	0.23	0.011	0.114	Conserved hypothetical protein.				NA
Os03t0289200-02	83.8	99.15	106.95	106.3	444.65	467.95	273.15	290.9	ref	0.226	2.323	1.629	1	1.16959	5.00372	3.09299	ref	0.37	0	0.001	Similar to protein YIP1.				AT2G36300
Os01t0647200-04	933.2	895.4	22.7	23	72.1	80	103.9	81.7
Os03t0110500-01	6.7	6.9	8.5	9.8	10.4	3.1	2.3	2.6	ref	0.425	-0.26	-1.475	1	1.34257	-1.19748	-2.77984	ref	1	1	0.153	KIP1-like domain containing protein.				NA
Os01t0240500-00	1	1	1	1	1	1	1	1	ref	0	0	0	1	1	1	1	ref	1	1	1	NA				NA
Os02t0457325-00	1	1	1	1	1	1	1	1	ref	0	0	0	1	1	1	1	ref	1	1	1	Hypothetical gene.				AT4G40030
Os02t0613000-01	33.3	28.1	33.95	28.95	55.3	44.8	33.85	22.4	ref	0.035	0.702	-0.152	1	1.02456	1.62676	-1.11111	ref	1	0.112	0.921	EF-Hand type domain containing protein.	BP;;	CC;;GO:0005739_mitochondrion AT5G46920	MF;;GO:0005509_calcium_ion_binding AT4G25090	AT4G32060
Os01t0895000-01	1.8	1	2.9	2.3	1	2.1	1	4.2	ref	0.945	0.111	0.611	1	1.92519	1.07998	1.52732	ref	0.857	1	0.826	Hypothetical protein.				NA
Os03t0344700-01	171.45	133.1	185.6	173.55	324.85	282.3	350.3	325.2	ref	0.249	1.003	1.16	1	1.18838	2.00416	2.23457	ref	0.644	0.009	0.006	Similar to AAA-type ATPase family protein.				AT1G02890
Os12t0205300-00	1.8	1.6	1	1.6	1	1	1	1	ref	-0.424	-0.763	-0.763	1	-1.34164	-1.69702	-1.69702	ref	0.59	0.075	0.078	NA				AT3G14460
Os03t0793300-01	1	1	1	1	1	1	1	1	ref	0	0	0	1	1	1	1	ref	1	1	1	Similar to Expressed protein (Zinc finger-like protein).				NA
Os03t0189600-01	424.7	412.55	445.5	448.85	64.65	63.95	116.8	127.4	ref	0.095	-2.703	-1.779	1	1.06807	-6.51155	-3.43188	ref	0.476	0	0	Similar to Alcohol dehydrogenase.				AT1G22440
Os03t0631566-00	1	1	1	1	1	1	1	1	ref	0	0	0	1	1	1	1	ref	1	1	1	NA				NA
Os02t0743200-01	60.8	48.2	45.3	77.1	639.4	796.2	362.5	362.8	ref	0.127	3.72	2.744	1	1.09202	13.1775	6.69925	ref	1	0.001	0.004	Conserved hypothetical protein.				NA
Os09t0512950-01	31.7	20.5	29.3	40	139.5	108.8	91.1	47.8	ref	0.425	2.273	1.372	1	1.34257	4.83327	2.58829	ref	0.922	0.018	0.079	Hypothetical gene.				NA
Os12t0141400-01	29.3	34.05	32.55	26.15	105.85	108.8	147.65	133.45	ref	-0.115	1.765	2.152	1	-1.08298	3.39874	4.44443	ref	1	0.001	0.001	Conserved hypothetical protein.				NA
Os05t0175100-00	6.7	8.1	3.8	3.5	188.2	152.6	141.2	117.3	ref	-1.014	4.524	4.127	1	-2.0195	23.007	17.4723	ref	0.06	0	0	NA				NA
Os12t0282583-00	1	1	1	1	1	1	1	1	ref	0	0	0	1	1	1	1	ref	1	1	1	NA				NA
Os02t0734800-01	17.2	28.1	17	25.5	1066.2	1338.4	360	387	ref	-0.078	5.764	4.086	1	-1.05555	54.3422	16.9828	ref	1	0.001	0.002	Protein of unknown function DUF26 domain containing protein.				AT5G37660
Os04t0418900-01	1	1	1	1	2.9	1	1	1
Os01t0174700-03	20.4	22.25	18.45	17.65	17.85	26.1	13.9	14.7	ref	-0.24	0.019	-0.576	1	-1.18099	1.01326	-1.49071	ref	0.788	1	0.096	Similar to predicted protein.	BP;;	CC;;GO:0005634_nucleus AT1G55080;GO:0009507_chloroplast AT1G32550	MF;;GO:0005524_ATP_binding AT2G33840;GO:0004674_protein_serine/threonine_kinase_activity AT4G24480	AT5G47750
Os03t0216550-00	1	1	1	1	1	1	1	1	ref	0	0	0	1	1	1	1	ref	1	1	1	NA				NA
Os01t0868200-01	2.6	1	1.9	1	2.9	4.2	10	3.4	ref	-0.226	1.114	1.854	1	-1.16959	2.16445	3.61501	ref	1	0.423	0.172	Zinc finger, DHHC-type domain containing protein.	BP;;GO:0006612_protein_targeting_to_membrane AT2G26170;GO:0018230_peptidyl-L-cysteine_S-palmitoylation AT3G51390	CC;;GO:0005774_vacuolar_membrane AT3G14070;GO:0005794_Golgi_apparatus AT4G27090;GO:0005634_nucleus AT1G55080;GO:0005783_endoplasmic_reticulum AT1G57750	MF;;GO:0019706_protein-cysteine_S-palmitoyltransferase_activity AT3G51390	AT5G50020
Os12t0562900-01	98.35	96.85	84.85	72.65	72.1	75.15	70.5	63.55	ref	-0.314	-0.407	-0.544	1	-1.24315	-1.32593	-1.45801	ref	0.214	0.032	0.014	Prefoldin domain containing protein.	BP;;GO:0007017_microtubule-based_process AT1G02140;GO:0007021_tubulin_complex_assembly AT1G71440;GO:0006457_protein_folding AT3G04710	CC;;GO:0016272_prefoldin_complex AT1G29990;GO:0005829_cytosol AT4G27090;GO:0005844_polysome AT2G45690	MF;;GO:0015631_tubulin_binding AT2G45240	AT5G49510
Os09t0128600-04	64	80	99.9	87.7	64.7	68.2	129.7	134.2	ref	0.387	-0.107	0.883	1	1.30767	-1.07699	1.84421	ref	0.266	0.747	0.009	Similar to hydrolase/ zinc ion binding protein.				NA
Os08t0431900-00	1	1	1	1	1	1	1	1	ref	0	0	0	1	1	1	1	ref	1	1	1	Transcription factor MADS23.				AT2G14210
Os02t0161450-00	1	1	1	1	1	1	1	1	ref	0	0	0	1	1	1	1	ref	1	1	1	NA	BP;;GO:0007165_signal_transduction AT5G40380;GO:0006952_defense_response AT2G26170	CC;;GO:0005886_plasma_membrane AT5G40380	MF;;GO:0016301_kinase_activity AT4G24480	AT1G35710
Os03t0240500-02	392.4	399.85	348.05	321.85	418.5	409.3	385.1	410	ref	-0.243	0.063	0.005	1	-1.18345	1.04464	1.00347	ref	0.101	0.499	1	Similar to Toc34-2 protein.				AT5G05000
Os06t0681400-01	5881.65	8160.6	6315.45	9087.75	40491.2	52458.8	26531.8	34295.4	ref	0.129	2.734	2.122	1	1.09354	6.65298	4.35297	ref	1	0.003	0.008	Ubiquitin domain containing protein.				AT4G05320
Os06t0557200-01	1	1	1	1	2.9	1	1	1	ref	0	0.768	0	1	1	1.70291	1	ref	1	0.396	1	Hypothetical protein.				AT5G25930
Os06t0699500-01	422.7	438.5	417.75	439.45	223.75	231	209.45	225.45	ref	-0.007	-0.921	-0.986	1	-1.00486	-1.89343	-1.98069	ref	1	0	0	Tautomerase domain containing protein.	BP;;GO:0006949_syncytium_formation AT1G50030;GO:0006954_inflammatory_response AT1G15950|AT4G39260;GO:0051707_response_to_other_organism AT5G58710	CC;;GO:0009507_chloroplast AT1G32550	MF;;GO:0003674_molecular_function AT1G55080	AT5G57170
Os04t0436400-01	55.55	34.3	103.2	78	148.9	115.75	194	187.15	ref	1.039	1.589	2.126	1	2.0548	3.00841	4.36506	ref	0.2	0.018	0.008	Conserved hypothetical protein.				NA
Os03t0143000-01	36.15	28.4	17.5	21.1	10.35	9	15.15	19.2	ref	-0.738	-1.731	-0.91	1	-1.66786	-3.31958	-1.87905	ref	0.178	0.004	0.03	Conserved hypothetical protein.				NA
Os05t0568800-01	829.8	699.7	406	410.2	811.6	987.3	915.8	756	ref	-0.901	0.232	0.127	1	-1.86736	1.17446	1.09202	ref	0.066	0.397	0.765	Protein of unknown function DUF1645 family protein.				NA
Os04t0203450-00	1	1	1	1	1	1	1	1	ref	0	0	0	1	1	1	1	ref	1	1	1	Hypothetical protein.				NA
Os10t0126800-01	1	1	1	1.3	1	1	1	1	ref	0.189	0	0	1	1.13997	1	1	ref	0.674	1	1	Cyclin-like F-box domain containing protein.				NA
Os10t0208500-03	2.2	3.95	4.3	2.9	5.7	3.15	2.3	2.2	ref	0.261	0.523	-0.39	1	1.19831	1.43694	-1.31039	ref	1	0.539	0.724	Hypothetical conserved gene.				AT3G63290
Os10t0401550-00	1	1	1	1	1	1	1	1	ref	0	0	0	1	1	1	1	ref	1	1	1	NA				NA
Os04t0516701-00	1	1	1	1	1	1	1	1	ref	0	0	0	1	1	1	1	ref	1	1	1	Hypothetical gene.				AT1G08630
Os07t0446800-01	5	2.2	2.9	1	1	1	1	1	ref	-0.962	-1.73	-1.73	1	-1.94801	-3.31728	-3.31728	ref	0.679	0.127	0.131	Hexokinase, Regulation of anther development				AT4G29130
Os04t0493000-01	7460.95	7346.95	3873.5	4040.75	6445.65	6972.6	8461.4	8617.4	ref	-0.904	-0.143	0.206	1	-1.87125	-1.1042	1.15349	ref	0.003	0.079	0.029	Similar to H0425E08.14 protein.				AT1G06040
Os10t0445900-01	5.05	4.85	4.75	5.1	15.95	14.85	6.8	8.3	ref	-0.008	1.637	0.602	1	-1.00556	3.11018	1.51782	ref	1	0.001	0.017	Conserved hypothetical protein.				NA
Os12t0284000-04	396.85	407.25	447.4	435	262.15	260.4	230.7	282	ref	0.134	-0.622	-0.656	1	1.09733	-1.53901	-1.57571	ref	0.738	0.011	0.01	Hypothetical conserved gene.				AT3G26100
Os04t0545400-00	6.25	11	6.2	7.25	3.8	4.2	1.65	7.1	ref	-0.307	-1.053	-1.277	1	-1.23713	-2.07484	-2.42335	ref	1	0.44	0.344	Cupredoxin domain containing protein.				AT5G07475
Os03t0104100-01	91.9	93.85	128.6	104.4	183.5	160.05	122.55	111.65	ref	0.319	0.884	0.333	1	1.24747	1.84549	1.25963	ref	0.377	0.008	0.141	Protein phosphatase 2C, N-terminal domain containing protein.				NA
Os02t0101350-00	1	1	1	1	1	1	1	1	ref	0	0	0	1	1	1	1	ref	1	1	1	NA				NA
Os11t0525200-02	188.4	275.2	149.8	361.8	323	489.9	322.7	403.9	ref	0.032	0.805	0.665	1	1.02243	1.74715	1.58557	ref	1	0.385	0.487	Similar to Cytochrome P450 51 (EC 1.14.13.70) (CYPLI) (P450-LIA1) (Obtusifoliol 14-alpha demethylase) (Fragment).				AT1G11680
Os01t0326100-01	3.85	4.55	2.9	4.15	14.1	12.2	2.3	3.85	ref	-0.271	1.648	-0.492	1	-1.20664	3.13399	-1.40639	ref	1	0.02	0.399	Similar to Peroxidase component PR-2 and/or 4 (Fragment).				NA
Os10t0168300-00	1	1	1	1	1	1	1	1	ref	0	0	0	1	1	1	1	ref	1	1	1	Similar to Chalcone and stilbene synthases, N-terminal domain containing protein.				AT5G13930
Os03t0134550-00	1	1	1	1	1	1	1	1	ref	0	0	0	1	1	1	1	ref	1	1	1	Hypothetical protein.				AT1G01190
Os10t0163300-00	7.05	6.3	1.45	2.9	2.85	1	1.65	1	ref	-1.7	-1.981	-2.375	1	-3.24901	-3.94767	-5.18736	ref	0.349	0.092	0.058	Hypothetical protein.				AT1G17840
Os01t0215700-02	4.2	6.3	3.8	4.75	7.55	10.6	1.65	1	ref	-0.276	0.798	-2.002	1	-1.21083	1.73869	-4.00555	ref	1	0.204	0.018	Esterase, SGNH hydrolase-type domain containing protein.				AT5G45910
Os04t0332301-00	1	1	1	1	1	1	1	1	ref	0	0	0	1	1	1	1	ref	1	1	1	NA				NA
Os01t0963000-04	37.4	41.1	241.1	350.5	573.9	733.2	774.3	928	ref	2.89	4.048	4.434	1	7.4127	16.5413	21.6156	ref	0.011	0.001	0.001	Similar to Peroxidase BP 1 precursor.				AT1G71695
Os01t0908500-02	249	256.3	249.6	224.1	729.2	689.5	560.7	529.9	ref	-0.095	1.489	1.109	1	-1.06807	2.80694	2.15696	ref	0.7	0	0.001	Similar to Magnesium transporter MRS2-F.				AT3G19640
Os10t0183500-02	43	58.2	34	62.6	16	27.7	25.4	34.1	ref	-0.117	-1.249	-0.765	1	-1.08448	-2.37677	-1.69937	ref	1	0.112	0.33	Hypothetical protein.				NA
Os11t0143800-00	1	1	1	1	1	2.1	1	1	ref	0	0.535	0	1	1	1.44894	1	ref	1	0.396	1	NA				NA
Os04t0134101-00	1	1.6	1.9	1	1	1	1	1
Os02t0560000-00	1	1	1	1	1	1	1	1	ref	0	0	0	1	1	1	1	ref	1	1	1	NA				NA
Os08t0301200-00	35.35	38.45	43.85	39.65	19.7	16.45	28.65	26.05	ref	0.178	-1.034	-0.432	1	1.13131	-2.04769	-1.3491	ref	0.674	0.004	0.055	NA				NA
Os08t0224250-00	1	1	1	1	1	1	1	1
Os11t0229300-00	2.6	3.05	2.9	1.95	47.8	36.75	50.55	45.45	ref	-0.244	3.896	4.089	1	-1.18427	14.8872	17.0181	ref	0.935	0.001	0.001	Similar to NBS-LRR-like protein.				AT3G07040
Os01t0254900-01	394.4	353	328.7	306.5	645	562.4	526	557.4	ref	-0.233	0.691	0.537	1	-1.17528	1.6144	1.45095	ref	0.387	0.007	0.016	Similar to Syntaxin 22 (AtSYP22) (AtVAM3).	BP;;GO:0009556_microsporogenesis AT1G77390;GO:0010118_stomatal_movement AT5G59220;GO:0009272_fungal-type_cell_wall_biogenesis AT1G17050;GO:0044011_single-species_biofilm_formation_on_inanimate_substrate AT2G37330;GO:0016049_cell_growth AT4G24620;GO:0042144_vacuole_fusion,_non-autophagic AT2G05170;GO:0009959_negative_gravitropism AT2G20180;GO:0034727_piecemeal_microautophagy_of_nucleus AT3G07525;G…	CC;;GO:0048193_Golgi_vesicle_transport AT1G48760;GO:0016197_endosomal_transport AT2G28390;GO:0030140_trans-Golgi_network_transport_vesicle AT2G28520;GO:0005634_nucleus AT1G55080;GO:0031902_late_endosome_membrane AT2G28390;GO:0000329_fungal-type_vacuole_membrane AT1G74960;GO:0009306_protein_secretion AT1G23490|AT1G59750;GO:0031201_SNARE_complex AT5G07880;GO:0009705_plant-type_vacuole_membrane AT1G…	MF;;GO:0000149_SNARE_binding AT2G45200;GO:0005484_SNAP_receptor_activity AT5G61210	AT5G46860
Os02t0445600-01	27.7	23.4	12.3	14.2	6.6	1	1	2.6	ref	-0.946	-3.309	-3.981	1	-1.92652	-9.91079	-15.7907	ref	0.969	0.078	0.048	Similar to Auxin-induced SAUR-like protein (Fragment).				AT4G34760
Os04t0504000-01	185.2	171.1	133.3	118.55	56.2	56.5	112.95	104.8	ref	-0.502	-1.659	-0.71	1	-1.41618	-3.15798	-1.6358	ref	0.05	0	0.004	Similar to Adenine phosphoribosyltransferase form 2.				AT5G11160
Os04t0378575-00	26	32.8	58.4	52.5	23.5	34.1	47.3	34.1	ref	0.923	-0.045	0.46	1	1.89605	-1.03168	1.37554	ref	0.21	1	0.334	Similar to NBS-LRR protein (Fragment).				AT3G14470
Os08t0466400-00	1	1	1	1	1	1	1	1	ref	0	0	0	1	1	1	1	ref	1	1	1	NA				NA
Os11t0229000-01	1	1	1	1	1	1	1	1	ref	0	0	0	1	1	1	1	ref	1	1	1	Hypothetical conserved gene.				NA
Os01t0575400-00	1	1	1	1	1	1	1	1	ref	0	0	0	1	1	1	1	ref	1	1	1	Similar to protein kinase family protein.	BP;;GO:0008283_cell_proliferation AT1G55080;GO:0016572_histone_phosphorylation AT5G51600;GO:0000398_mRNA_splicing,_via_spliceosome AT1G02140;GO:0010584_pollen_exine_formation AT3G03780|AT3G11980;GO:0042023_DNA_endoreduplication AT1G33240;GO:0032953_regulation_of_(1->3)-beta-D-glucan_biosynthetic_process AT5G65690;GO:0033044_regulation_of_chromosome_organization AT4G14970;GO:0006487_protein_N-link…	CC;;GO:0005829_cytosol AT4G27090;GO:0000307_cyclin-dependent_protein_kinase_holoenzyme_complex AT1G76540;GO:0005681_spliceosomal_complex AT1G02140;GO:0005886_plasma_membrane AT5G40380;GO:0016607_nuclear_speck AT1G02140	MF;;GO:0008353_RNA_polymerase_II_carboxy-terminal_domain_kinase_activity AT5G10270;GO:0005524_ATP_binding AT2G33840	AT1G67580
Os03t0653601-01	1	1	1	1	1	1	1	1
Os09t0263474-00	5.05	8.65	10.4	6.35	6.6	3.65	3.55	4.25	ref	0.298	-0.429	-0.767	1	1.22944	-1.3463	-1.70173	ref	1	0.684	0.35	Conserved hypothetical protein.				NA
Os11t0106100-00	1	1	1	1	1	1	1	1	ref	0	0	0	1	1	1	1	ref	1	1	1	Similar to Myb-like DNA-binding domain, SHAQKYF class family protein, expressed.				AT2G38300
Os03t0412400-01	19.6	11.6	18.9	12.9	2.9	1	12.6	7.5	ref	0.05	-3.146	-0.633	1	1.03526	-8.85198	-1.55079	ref	1	0.024	0.662	Conserved hypothetical protein.				NA
Os07t0106000-02	42.2	34.6	23.6	32.4	23.5	17	17.7	13.1	ref	-0.467	-0.935	-1.327	1	-1.38223	-1.91189	-2.5088	ref	0.65	0.07	0.027	Similar to predicted protein.				AT4G11800
Os02t0696200-00	1	1	1	1	1	1	1	1	ref	0	0	0	1	1	1	1	ref	1	1	1	Hypothetical protein.				AT5G64410
Os03t0718500-00	1.8	2.2	3.8	5.4	1	1	1	1	ref	1.187	-0.993	-0.993	1	2.27679	-1.99032	-1.99032	ref	0.059	0.021	0.022	Homeodomain-related domain containing protein.				NA
Os08t0203700-02	2.6	2.2	3.8	2.9	1	2.1	1	1	ref	0.473	-0.723	-1.258	1	1.38799	-1.65061	-2.39164	ref	0.808	0.282	0.08	Similar to SHR5-receptor-like kinase (Fragment).				NA
Os09t0401300-01	238.5	264.3	154.95	214.4	840.65	898.65	699.65	753.2	ref	-0.462	1.792	1.532	1	-1.37745	3.46295	2.89186	ref	0.327	0.002	0.004	Tify domain containing protein.				NA
Os05t0393850-00	1	1	1	1	1	1	1	1	ref	0	0	0	1	1	1	1	ref	1	1	1	Hypothetical protein.				AT4G02900
Os02t0703900-01	42.2	57.6	51.9	48.8	64.7	51.2	55	38.1	ref	0.03	0.223	-0.107	1	1.02101	1.16716	-1.07699	ref	1	0.731	1	Similar to Nodulin-like protein.				AT3G45870
Os12t0624500-00	1.8	1	3.8	6.7	1	7.4	11.3	12.3	ref	1.911	1.02	3.135	1	3.7607	2.02792	8.78474	ref	0.584	0.653	0.097	NA				NA
Os04t0405300-01	86.65	93.85	188.4	233.25	10.35	13.8	53.75	51.9	ref	1.217	-2.916	-0.772	1	2.32463	-7.54751	-1.70764	ref	0.044	0.001	0.035	Similar to Stem secoisolariciresinol dehydrogenase (Fragment).				AT1G52340
Os04t0552900-00	1	1	1	1	1	1	1	1	ref	0	0	0	1	1	1	1	ref	1	1	1	NA				NA
Os06t0158000-01	1	1.6	1.9	1	1	1	2.3	1	ref	0.124	-0.339	0.262	1	1.08975	-1.26488	1.19914	ref	1	0.918	1	Similar to Acyl-CoA synthetase (EC 6.2.1.3).				AT4G23850
Os12t0632401-00	1	1	1	1	1	1	1	1	ref	0	0	0	1	1	1	1	ref	1	1	1	Hypothetical conserved gene.				NA
Os03t0108600-01	641.2	621.85	557.1	618.55	499.9	473.85	592.9	582.4	ref	-0.105	-0.376	-0.104	1	-1.07549	-1.29774	-1.07475	ref	0.606	0.011	0.319	Similar to DEAD-box ATP-dependent RNA helicase 50.				AT3G06980
Os03t0750500-01	2.6	3.05	3.85	2.25	141.4	142.45	80.75	93.05	ref	0.064	5.655	4.944	1	1.04536	50.3877	30.7817	ref	1	0	0.001	Hypothetical conserved gene.				NA
Os11t0477400-02	3.8	4.8	3.8	6.95	1	1	1	1.8	ref	0.267	-2.095	-1.671	1	1.2033	-4.27226	-3.18435	ref	1	0.022	0.046	Conserved hypothetical protein.				NA
Os08t0160901-00	1	2.8	1	1	1	2.1	1	1	ref	-0.743	-0.208	-0.743	1	-1.67365	-1.15509	-1.67365	ref	0.809	1	0.525	Hypothetical protein.				NA
Os02t0617300-02	93.5	80	77.25	89.95	88.05	101.35	89.8	70.05	ref	-0.053	0.127	-0.125	1	-1.03742	1.09202	-1.09051	ref	1	0.821	0.832	Armadillo-like helical domain containing protein.				AT2G20190
Os06t0216800-01	40.55	48.8	46.2	31.8	13.15	35.2	15.8	13.5	ref	-0.215	-1.048	-1.607	1	-1.1607	-2.06766	-3.04618	ref	1	0.241	0.091	Similar to Cyclophilin-40 (Expressed protein).				AT2G15790
Os11t0203300-01	1	1	1	1	1	1	1	1	ref	0	0	0	1	1	1	1	ref	1	1	1	Superoxide dismutaseX, Target of miR398b, Resistance to rice blast disease				NA
Os03t0705300-01	52.7	53.5	67.9	58.8	64.7	62.9	61.5	59.9	ref	0.251	0.265	0.193	1	1.19003	1.20164	1.14314	ref	0.206	0.055	0.13	Similar to 4,5 PIP kinase (Phosphatidylinositol-4-phosphate 5-kinase family protein).				AT1G21980
Os06t0516800-01	17.95	18.95	22.65	23.35	2.9	1.55	6.75	5.4	ref	0.318	-3.121	-1.611	1	1.2466	-8.69991	-3.05464	ref	0.933	0.003	0.023	Hypothetical gene.				NA
Os01t0627800-01	5.8	4.5	14.2	11.7	1315.2	1383.3	302.1	332.1	ref	1.335	8.044	5.954	1	2.52275	263.928	61.9916	ref	0.028	0	0	Similar to Cytochrome P450 monooxygenase CYP72A5 (Fragment).				AT3G14660
Os10t0264950-00	1	1	1	1	1	1	1	1	ref	0	0	0	1	1	1	1	ref	1	1	1	NA				AT2G33420
Os11t0665600-00	24.85	23.4	28.8	52.55	433.45	451.95	424.3	485.9	ref	0.69	4.198	4.235	1	1.61328	18.3537	18.8305	ref	0.424	0.001	0.001	Helix-turn-helix, Fis-type domain containing protein.				NA
Os10t0386300-01	2.6	3.4	21.7	22.4	345.5	405.5	174.7	168.2	ref	2.891	6.976	5.849	1	7.41784	125.888	57.6401	ref	0.004	0	0	Hypothetical protein.				NA
Os12t0163550-00	1	1	1	1	1	1	1	1
Os04t0342400-00	1	1	1	1	1	1	1	1	ref	0	0	0	1	1	1	1	ref	1	1	1	NA				NA
Os04t0552950-00	1	1	1	1	1	1	1	1	ref	0	0	0	1	1	1	1	ref	1	1	1	NA				NA
Os09t0491596-01	36.5	31.1	29.3	40	156.4	165.4	56.3	74.5	ref	0.023	2.255	0.943	1	1.01607	4.77334	1.92252	ref	1	0.002	0.035	Conserved hypothetical protein.				NA
Os04t0219000-02	7.5	5.7	9.5	5.4	1	1	6.1	2.6	ref	0.132	-2.709	-0.715	1	1.09581	-6.53868	-1.64148	ref	1	0.018	0.437	Similar to cDNA, clone: J075169H23, full insert sequence.				NA
Os05t0537200-01	8.7	7.2	8.55	23.3	4.7	6.3	11.3	9.5	ref	0.835	-0.54	0.389	1	1.78386	-1.45397	1.30949	ref	0.674	0.614	0.813	Similar to Myosin XI (Fragment).				AT5G20490
Os01t0960200-00	30.9	25.2	67.9	50	64.7	46.9	53.8	62.4	ref	1.062	0.981	1.054	1	2.08782	1.97383	2.07628	ref	0.129	0.043	0.037	Hypothetical conserved gene.				AT1G21740
Os02t0705550-01	2.6	1.6	6.7	6	85.2	69.3	33.2	34.9
Os03t0228200-01	572.1	617.1	174.3	205.9	81.5	71.4	109.1	107.6	ref	-1.649	-2.961	-2.455	1	-3.13616	-7.78664	-5.48313	ref	0.007	0	0	Conserved hypothetical protein.	BP;;GO:0008150_biological_process AT1G55080	CC;;GO:0005739_mitochondrion AT5G46920;GO:0005634_nucleus AT1G55080	MF;;GO:0003674_molecular_function AT1G55080	AT1G19400
Os06t0716800-01	102.8	134.3	88.6	147.5	506.5	646.8	417.9	535.6	ref	-0.04	2.284	2.01	1	-1.02811	4.87026	4.02782	ref	1	0.008	0.012	Basic leucine zipper domain containing protein.				AT4G35040
Os11t0601100-00	1	1	1	1	1	1	1	1	ref	0	0	0	1	1	1	1	ref	1	1	1	NA				NA
Os04t0382550-00	3.4	1.9	5.25	3.5	4.75	4.2	3.55	3.85	ref	0.754	0.813	0.541	1	1.68646	1.75686	1.45498	ref	0.468	0.175	0.394	Conserved hypothetical protein.				NA
Os01t0712700-01	152.1	130.1	191.2	208.4	167.6	254	208.2	157.7	ref	0.505	0.553	0.365	1	1.41912	1.46713	1.28788	ref	0.531	0.208	0.426	CMP/dCMP deaminase, zinc-binding domain containing protein.	BP;;GO:0030476_ascospore_wall_assembly AT1G17050;GO:0034232_ascospore_wall_chitin_catabolic_process AT2G19570	CC;;GO:0005829_cytosol AT4G27090;GO:0005628_prospore_membrane AT3G10380;GO:0005634_nucleus AT1G55080;GO:0005631_chitosan_layer_of_spore_wall AT2G19570	MF;;GO:0008270_zinc_ion_binding AT4G31450;GO:0004126_cytidine_deaminase_activity AT4G29610;GO:0004099_chitin_deacetylase_activity AT2G19570;GO:0042803_protein_homodimerization_activity AT1G15950|AT4G39260	AT2G19570
Os07t0679200-01	1	1	1	1	1	1	1	1	ref	0	0	0	1	1	1	1	ref	1	1	1	Protein of unknown function DUF623, plant domain containing protein.				NA
Os05t0501350-00	13.55	12.8	18.4	15.45	5.7	7.9	11.3	15.1	ref	0.356	-0.973	-0.012	1	1.27987	-1.96292	-1.00835	ref	0.674	0.036	1	Similar to Cyclin-B1-5.				NA
Os01t0719400-01	7.5	5.4	4.75	5.1	1.95	2.1	1	1	ref	-0.371	-1.653	-2.67	1	-1.29325	-3.14487	-6.36429	ref	0.446	0.003	0.001	CASC3/Barentsz eIF4AIII binding domain containing protein.				NA
Os06t0340600-01	367.8	404.9	309	376.2	2260.6	2141.1	1586.2	1914.8	ref	-0.179	2.511	2.175	1	-1.1321	5.70015	4.51586	ref	0.785	0.001	0.001	Similar to phosphatidylinositol 3- and 4-kinase family protein.	BP;;	CC;;GO:0005737_cytoplasm AT3G14070;GO:0005634_nucleus AT1G55080	MF;;GO:0016301_kinase_activity AT4G24480;GO:0016773_phosphotransferase_activity,_alcohol_group_as_acceptor AT4G24480	AT2G46500
Os06t0274400-00	1	1	1	1	1	1	1	1	ref	0	0	0	1	1	1	1	ref	1	1	1	NA				NA
Os11t0229100-01	1	1	1	1	1	1	1	1	ref	0	0	0	1	1	1	1	ref	1	1	1	Similar to B0616E02-H0507E05.11 protein.				AT1G12550
Os11t0472600-00	34.9	47	57.5	45	8.5	7.4	6.1	15.5	ref	0.329	-2.352	-2.058	1	1.25614	-5.10532	-4.16409	ref	1	0.025	0.039	Similar to P21-Rho-binding domain containing protein.				NA
Os03t0140650-00	5.45	9.25	12.3	8.25	14.1	9	5.5	2.2	ref	0.505	0.666	-1.029	1	1.41912	1.58667	-2.04061	ref	1	0.561	0.318	Hypothetical gene.				NA
Os07t0588700-00	1	1	1	1	1	1	1	1	ref	0	0	0	1	1	1	1	ref	1	1	1	Zinc finger, C2H2-type domain containing protein.				NA
Os08t0107800-01	6.7	6.3	1.9	4.8	4.7	5.3	15.2	3.4	ref	-1.105	-0.38	0.146	1	-2.15099	-1.30134	1.1065	ref	0.767	1	1	Pentatricopeptide repeat domain containing protein.				AT1G62910
Os04t0336901-00	1	1	1	1	1	1	1	1	ref	0	0	0	1	1	1	1	ref	1	1	1	NA				NA
Os02t0250001-00	1	1	1	1	1	1	1	1	ref	0	0	0	1	1	1	1	ref	1	1	1	NA				NA
Os03t0689300-02	1	1	1	1	1	1	1	1	ref	0	0	0	1	1	1	1	ref	1	1	1	Similar to H-ATPase.				AT5G62670
Os10t0364900-01	401.7	393.7	446.5	336.7	79.6	58.6	73.1	64.8	ref	-0.037	-2.542	-2.531	1	-1.02598	-5.82396	-5.77972	ref	1	0.002	0.002	Conserved hypothetical protein.				NA
Os07t0545100-01	1	1	1	1	1	1	1	1	ref	0	0	0	1	1	1	1	ref	1	1	1	Protein of unknown function DUF1218 family protein.	BP;;GO:0010087_phloem_or_xylem_histogenesis AT3G09070;GO:0006508_proteolysis AT5G43600;GO:0010588_cotyledon_vascular_tissue_pattern_formation AT3G09070;GO:0010305_leaf_vascular_tissue_pattern_formation AT2G16950	CC;;	MF;;GO:0003674_molecular_function AT1G55080	AT2G32280
Os10t0193500-01	1	1	1	1	1	1	1	1	ref	0	0	0	1	1	1	1	ref	1	1	1	Plant lipid transfer protein/seed storage/trypsin-alpha amylase inhibitor domain containing protein.				NA
Os03t0125900-01	182.8	167.3	155.4	172.6	51.5	62.9	75.6	91.4	ref	-0.095	-1.619	-1.073	1	-1.06807	-3.07162	-2.1038	ref	1	0.002	0.008	Conserved hypothetical protein.				NA
Os09t0491100-01	1	1	1	1	1	1	1	1	ref	0	0	0	1	1	1	1	ref	1	1	1	Similar to Beta-primeverosidase (EC 3.2.1.149).				AT2G44480
Os05t0132601-00	3.4	1	1	1.6	1	1	2.3	1
Os12t0110100-01	22	22.8	21.7	21.1	44.1	26.6	26.7	25.2	ref	-0.066	0.613	0.212	1	-1.04681	1.52944	1.15829	ref	1	0.15	0.735	Esterase/lipase/thioesterase domain containing protein.				AT2G44970
Os04t0685000-01	18	21	18.9	21.1	10.4	15.9	19	24.4	ref	0.039	-0.596	0.147	1	1.0274	-1.51152	1.10726	ref	1	0.173	0.943	Protein of unknown function DUF623, plant domain containing protein.				NA
Os01t0162800-00	4.2	4.5	1	1	16	13.8	1	1	ref	-2.12	1.773	-2.12	1	-4.34694	3.41764	-4.34694	ref	0.002	0	0	Hypothetical conserved gene.				AT2G15080
Os09t0414801-00	1	1	1	1	1	1	1	1	ref	0	0	0	1	1	1	1	ref	1	1	1	NA				NA
Os05t0114050-00	1	1	1	1	1	1	1	1
Os09t0345700-01	32.5	23.4	36.8	26.8	34.7	32	60.2	42.2	ref	0.187	0.273	0.87	1	1.13839	1.20832	1.82766	ref	1	0.658	0.09	ATP-NAD kinase, PpnK-type domain containing protein.	BP;;GO:0006741_NADP_biosynthetic_process AT3G21070;GO:0019674_NAD_metabolic_process AT4G24620	CC;;GO:0005829_cytosol AT4G27090	MF;;GO:0042736_NADH_kinase_activity AT3G21070;GO:0005524_ATP_binding AT2G33840;GO:0003951_NAD+_kinase_activity AT2G46090	AT1G78590
Os03t0822900-01	87.4	97.7	107.4	82.1	118.9	99.2	145.1	146.3	ref	0.023	0.233	0.657	1	1.01607	1.17528	1.5768	ref	1	0.43	0.045	Protein of unknown function DUF659 domain containing protein.				AT4G15020
Os02t0682700-00	2.6	1.6	1.9	1.6	1	1	2.3	1	ref	-0.226	-1.028	-0.427	1	-1.16959	-2.0392	-1.34444	ref	1	0.204	0.706	Similar to protein binding protein.				NA
Os04t0492100-01	114.9	113.6	152.6	165.7	94.6	97.1	98.8	101.1	ref	0.477	-0.253	-0.193	1	1.39185	-1.19168	-1.14314	ref	0.014	0.014	0.033	Similar to H0425E08.1 protein.				AT1G65430
Os06t0597500-01	64.8	81.2	70.7	80.8	590.7	621.1	564.6	596.1	ref	0.059	3.062	3	1	1.04174	8.3513	8	ref	1	0	0	Pentatricopeptide repeat protein, Regulation of inflorescence branch development				AT1G31430
Os02t0161400-01	287	290.5	337.2	289.5	2391.6	2266	1651.8	1679.8
Os02t0717500-01	19.6	22.2	25.5	23	34.7	29.8	16.4	18.8	ref	0.215	0.624	-0.248	1	1.1607	1.54114	-1.18756	ref	0.632	0.022	0.254	Similar to X7 (Fragment).	BP;;GO:0008150_biological_process AT1G55080	CC;;GO:0005575_cellular_component AT1G55080	MF;;GO:0051213_dioxygenase_activity AT4G02940	AT5G48020
Os02t0816400-01	47.9	48.8	38.7	50	64.7	46.9	24.2	28.5	ref	-0.136	0.188	-0.88	1	-1.09885	1.13918	-1.84038	ref	1	0.717	0.041	Protein of unknown function DUF3741 domain containing protein.	BP;;GO:0008150_biological_process AT1G55080	CC;;GO:0005634_nucleus AT1G55080;GO:0005886_plasma_membrane AT5G40380	MF;;GO:0003674_molecular_function AT1G55080	AT4G28760
Os04t0197275-00	1	1	1	1	1	1	1	1	ref	0	0	0	1	1	1	1	ref	1	1	1	Hypothetical protein.				NA
Os01t0269950-00	1	1	1	1	1	1	1	1	ref	0	0	0	1	1	1	1	ref	1	1	1	Hypothetical protein.				NA
Os01t0975800-01	1	1	1	1	1	1	1	1
Os04t0351333-00	1	1	1	1	1	1	1	1	ref	0	0	0	1	1	1	1	ref	1	1	1	Similar to OSIGBa0144C23.4 protein.				AT1G62910
Os11t0693700-00	1	1	1	1	1	1	1	1	ref	0	0	0	1	1	1	1	ref	1	1	1	NA				NA
Os07t0223733-00	1	1	1	1	1	1	1.65	1
Os10t0365300-00	1	1	1	1	1	1	1	1	ref	0	0	0	1	1	1	1	ref	1	1	1	NA				NA
Os03t0288000-02	3.8	3.1	3.35	5.4	3.8	3.65	1.65	1	ref	0.309	0.118	-1.418	1	1.23885	1.08523	-2.67215	ref	0.987	1	0.042	Similar to Metallothionein.				NA
Os12t0562400-00	10.3	10.7	14.65	15.15	12.2	7.95	2.95	10.3	ref	0.505	-0.092	-0.929	1	1.41912	-1.06585	-1.90396	ref	1	1	0.413	Similar to Phospholipase C (Fragment).				AT2G40116
Os06t0633800-01	3242.8	3647.2	5369	5143.2	5018.2	5160.7	6445.9	6802.6	ref	0.612	0.565	0.945	1	1.52838	1.47939	1.92519	ref	0.022	0.005	0.001	Amino acid transporter, transmembrane domain containing protein.				AT3G30390
Os02t0464900-00	1	1	1	1.6	2.9	1	1	1	ref	0.339	0.768	0	1	1.26488	1.70291	1	ref	1	0.447	1	Similar to J100058K15, full insert sequence.	BP;;GO:0010014_meristem_initiation AT1G73590;GO:1902347_response_to_strigolactone AT3G03990;GO:0010075_regulation_of_meristem_growth AT4G36360;GO:0009887_organ_morphogenesis AT5G43810;GO:0007623_circadian_rhythm AT1G15950|AT4G39260;GO:0009855_determination_of_bilateral_symmetry AT1G73590;GO:0080167_response_to_karrikin AT2G26250;GO:0010051_xylem_and_phloem_pattern_formation AT3G09070;GO:0009944_p…	CC;;GO:0009507_chloroplast AT1G32550	MF;;GO:0016787_hydrolase_activity AT2G29970;GO:0005524_ATP_binding AT2G33840	AT5G57130
Os10t0130132-00	1	1	1	1	1	1	1	1	ref	0	0	0	1	1	1	1	ref	1	1	1	Hypothetical protein.				AT2G32510
Os04t0271700-01	2.6	3.4	1.9	2.3	1	3.1	1	1.8	ref	-0.508	-0.756	-1.148	1	-1.42208	-1.6888	-2.21606	ref	1	0.532	0.301	UDP-glucuronosyl/UDP-glucosyltransferase family protein.				AT5G12890
Os06t0133800-02	13505.6	14938.2	16114.5	15885.3	9823.8	10885	11184.6	12816.8	ref	0.172	-0.458	-0.247	1	1.12662	-1.37364	-1.18674	ref	0.599	0.025	0.143	Similar to Transketolase, chloroplastic.				AT2G45290
Os02t0788400-01	857.3	900.15	625.4	632.7	2083.7	2346.05	1070.85	1081.8	ref	-0.482	1.332	0.293	1	-1.39668	2.51751	1.22519	ref	0.032	0	0.028	Similar to Eukaryotic translation initiation factor 3 subunit-like protein.				AT3G11400
Os01t0701400-01	1	1	1	1	1	1	1	1	ref	0	0	0	1	1	1	1	ref	1	1	1	Cytochrome P450 family member, Homolog of Arabidopsis MORE AXILLARY GROWTH 1 (MAX1), Strigolactone biosynthesis	BP;;GO:0019288_isopentenyl_diphosphate_biosynthetic_process,_methylerythritol_4-phosphate_pathway AT4G24620;GO:0016123_xanthophyll_biosynthetic_process AT3G03710;GO:0000023_maltose_metabolic_process AT4G24620;GO:0006636_unsaturated_fatty_acid_biosynthetic_process AT3G56940;GO:0015995_chlorophyll_biosynthetic_process AT2G20180;GO:0019252_starch_biosynthetic_process AT4G24620;GO:0006655_phosphatidy…	CC;;GO:0031969_chloroplast_membrane AT5G38510;GO:0016021_integral_component_of_membrane AT1G57750;GO:0005783_endoplasmic_reticulum AT1G57750	MF;;GO:0016705_oxidoreductase_activity,_acting_on_paired_donors,_with_incorporation_or_reduction_of_molecular_oxygen AT2G26170;GO:0020037_heme_binding AT4G32690;GO:0005506_iron_ion_binding AT4G32690;GO:0010291_carotene_beta-ring_hydroxylase_activity AT4G25700;GO:0043085_positive_regulation_of_catalytic_activity AT4G24620;GO:0019825_oxygen_binding AT2G26170	AT2G26170
Os01t0889400-01	7.5	9.8	10.4	9.8	42.2	57.6	33.2	22.8	ref	0.236	2.524	1.682	1	1.17772	5.75175	3.20872	ref	0.995	0.003	0.012	LOB (LATERAL ORGAN BOUNDARIES) domain-containing protein, Regulation of empty-glume identity, floral organ number control and female gametophyte development				AT1G65620
Os05t0246100-00	1	1	1	1	1	1	1	4.2	ref	0	0	1.035	1	1	1	2.04911	ref	1	1	0.399	NA				NA
Os06t0182450-00	1	1	1	1	1	1	1	1	ref	0	0	0	1	1	1	1	ref	1	1	1	Hypothetical gene.				NA
Os07t0418800-00	1	1	1	1	1	1	1	1	ref	0	0	0	1	1	1	1	ref	1	1	1	NA				NA
Os01t0888044-00	1	1	1	1	1	1	1	1	ref	0	0	0	1	1	1	1	ref	1	1	1	NA				NA
Os01t0350900-01	114.9	137.8	106.5	146.8	143.3	187.8	118.1	163.3	ref	-0.009	0.383	0.142	1	-1.00626	1.30405	1.10343	ref	1	0.427	0.984	Similar to VIP2 protein.	BP;;	CC;;GO:0005737_cytoplasm AT3G14070;GO:0005634_nucleus AT1G55080	MF;;GO:0003677_DNA_binding AT3G22880;GO:0008270_zinc_ion_binding AT4G31450;GO:0004842_ubiquitin-protein_transferase_activity AT5G02880	AT3G05545
Os02t0746400-00	1	1	1	1	1	1	1	1	ref	0	0	0	1	1	1	1	ref	1	1	1	NA				NA
Os10t0502566-00	1	1	1	1	1	1	1	1
Os02t0285800-01	1295.55	1386.3	1130.15	1217.6	1737.35	1886	1694.25	1863.1	ref	-0.192	0.434	0.407	1	-1.14235	1.35097	1.32593	ref	0.379	0.016	0.02	Similar to GTP-binding protein typA (Tyrosine phosphorylated protein A).	BP;;GO:0046686_response_to_cadmium_ion AT2G21790;GO:0070125_mitochondrial_translational_elongation AT5G52630	CC;;	MF;;GO:0005524_ATP_binding AT2G33840;GO:0003924_GTPase_activity AT1G23490|AT1G59750;GO:0003746_translation_elongation_factor_activity AT5G25520	AT5G13650
Os09t0290600-00	1	1	1	1	1	1	1	1	ref	0	0	0	1	1	1	1	ref	1	1	1	NA				NA
Os07t0276050-00	1	1	1	1	1	1	1	1	ref	0	0	0	1	1	1	1	ref	1	1	1	Hypothetical protein.				NA
Os12t0230600-01	137.55	122.45	320.7	361.8	97.45	101.3	283.45	331.65	ref	1.392	-0.385	1.24	1	2.62442	-1.30586	2.36199	ref	0.011	0.066	0.002	Protein of unknown function DUF1685 family protein.				AT2G31560
Os06t0535300-02	501.1	516.3	621.6	569.8	1567.9	1654.4	1309.5	1407.7	ref	0.227	1.663	1.416	1	1.1704	3.16674	2.66845	ref	0.186	0	0	Hypothetical conserved gene.				AT5G18750
Os11t0545300-02	1	1	1	1	1	1	1	1	ref	0	0	0	1	1	1	1	ref	1	1	1	Hypothetical gene.				NA
Os01t0521400-01	64	58.5	70.25	66.05	63.7	68.8	64.05	69.2	ref	0.155	0.114	0.122	1	1.11342	1.08222	1.08824	ref	0.494	0.396	0.36	Similar to lipase family protein.	BP;;GO:0006629_lipid_metabolic_process AT1G32550	CC;;GO:0005576_extracellular_region AT3G12150	MF;;GO:0016787_hydrolase_activity AT2G29970	AT1G73920
Os11t0239000-00	1	1	1	1	1	1	1	1	ref	0	0	0	1	1	1	1	ref	1	1	1	Serpin-Z2A.				AT1G47710
Os03t0725300-02	20.4	21	24.5	17.3	16	13.8	16.4	24.4	ref	-0.008	-0.478	-0.049	1	-1.00556	-1.39281	-1.03455	ref	1	0.297	1	Similar to Dbr1-prov protein.				AT4G31770
Os01t0258100-01	4.2	3.9	2.9	6.7	4.7	1	2.3	5.8	ref	0.123	-0.901	-0.148	1	1.089	-1.86736	-1.10803	ref	1	0.678	1	Hypothetical conserved gene.				NA
Os05t0241100-02	7.5	2.2	10.4	8.5	1	3.1	4.9	3.4	ref	1.211	-1.206	0.007	1	2.31498	-2.30697	1.00486	ref	0.691	0.412	1	Similar to predicted protein.				AT1G09620
Os09t0405001-00	1	1	1	1	1	1	1	1	ref	0	0	0	1	1	1	1	ref	1	1	1	Similar to Uncharacterized protein OsI_031781.				NA
Os02t0594651-00	127.8	112.4	84.8	134.3	96.5	149.4	76.9	89.8	ref	-0.167	0.003	-0.528	1	-1.12272	1.00208	-1.44193	ref	1	1	0.356	Hypothetical gene.	BP;;GO:0009416_response_to_light_stimulus AT2G46790;GO:0009958_positive_gravitropism AT2G36910;GO:0080022_primary_root_development AT1G12820;GO:0010588_cotyledon_vascular_tissue_pattern_formation AT3G09070;GO:0010305_leaf_vascular_tissue_pattern_formation AT2G16950;GO:0016567_protein_ubiquitination AT2G18915;GO:0010089_xylem_development AT1G30080;GO:0044036_cell_wall_macromolecule_metabolic_proce…	CC;;GO:0005886_plasma_membrane AT5G40380	MF;;GO:0004871_signal_transducer_activity AT5G42010	AT1G67900
Os08t0440850-00	1.8	1.6	1	1	1	1	1	1	ref	-0.763	-0.763	-0.763	1	-1.69702	-1.69702	-1.69702	ref	0.009	0.001	0.001	Hypothetical gene.				AT2G24270
Os01t0152900-00	306.4	337.7	373.9	427.2	424.1	400.2	542.7	649.4	ref	0.313	0.357	0.884	1	1.24229	1.28076	1.84549	ref	0.35	0.098	0.007	Similar to Histone H2B.1.				AT5G22880
Os06t0197901-00	1	1	1	1	1	1	1	1
Os12t0220900-00	1	1	1	1	1	1	1	1	ref	0	0	0	1	1	1	1	ref	1	1	1	NA				AT1G45616
Os08t0517700-01	2.2	4.55	1.45	2.9	16	15.4	8.7	9.9	ref	-0.626	2.311	1.553	1	-1.54328	4.96227	2.93427	ref	0.776	0.026	0.084	Oxysterol-binding protein family protein.	BP;;GO:0006869_lipid_transport AT2G18915;GO:0008202_steroid_metabolic_process AT4G22756	CC;;GO:0005634_nucleus AT1G55080	MF;;GO:0008142_oxysterol_binding AT2G31020	AT4G25850
Os09t0303750-00	1	1	1	1	1	1	1	1	ref	0	0	0	1	1	1	1	ref	1	1	1	Conserved hypothetical protein.				NA
Os11t0606900-00	1	1	1	1.6	1	1	1	2.6	ref	0.339	0	0.689	1	1.26488	1	1.61217	ref	1	1	0.462	Similar to NB-ARC domain containing protein, expressed.				NA
Os01t0939300-01	1.8	1	5.7	2.9	1	1	1	1.8	ref	1.6	-0.424	0	1	3.03143	-1.34164	1	ref	0.254	0.759	1	BRCT domain containing protein.	BP;;	CC;;GO:0005634_nucleus AT1G55080	MF;;GO:0003713_transcription_coactivator_activity AT1G80420	AT3G21480
Os06t0604000-01	157.7	133.05	97.55	124.85	145.15	180.85	49.25	54.3	ref	-0.392	0.162	-1.486	1	-1.31221	1.11884	-2.80111	ref	0.481	0.723	0.006	Similar to Ethylene response factor 1.				AT1G15360
Os06t0470151-00	1	1	1	1	1	1	1	1	ref	0	0	0	1	1	1	1	ref	1	1	1	NA				NA
Os06t0711800-01	202.2	231.5	183.7	185.2	45.9	82.1	62.8	53.5	ref	-0.23	-1.817	-1.9	1	-1.17283	-3.52348	-3.73213	ref	1	0.012	0.011	Pectinesterase inhibitor domain containing protein.	BP;;GO:0010089_xylem_development AT1G30080;GO:0010014_meristem_initiation AT1G73590	CC;;	MF;;GO:0046910_pectinesterase_inhibitor_activity AT1G62770	AT4G12390
Os01t0303300-01	1	1	1	1	1	1	1	1	ref	0	0	0	1	1	1	1	ref	1	1	1	Similar to Stress-inducible membrane pore protein.	BP;;GO:0030150_protein_import_into_mitochondrial_matrix AT4G00026	CC;;GO:0005744_mitochondrial_inner_membrane_presequence_translocase_complex AT3G09700;GO:0031305_integral_component_of_mitochondrial_inner_membrane AT3G04800;GO:0031359_integral_component_of_chloroplast_outer_membrane AT4G16160	MF;;GO:0015171_amino_acid_transmembrane_transporter_activity AT1G58360;GO:0015450_P-P-bond-hydrolysis-driven_protein_transmembrane_transporter_activity AT3G20000;GO:0015266_protein_channel_activity AT1G17530	AT4G16160
Os09t0512300-00	9.1	5.1	1	7.3	4.7	3.1	7.4	5.8	ref	-1.334	-0.836	-0.056	1	-2.52101	-1.78509	-1.03958	ref	0.765	0.763	1	NA				NA
Os03t0607700-01	409.8	366	337.2	344.8	60.9	60.8	76.9	83.4	ref	-0.184	-2.67	-2.274	1	-1.13603	-6.36429	-4.83662	ref	0.326	0	0	Zinc finger, C2H2-like domain containing protein.				NA
Os02t0664350-00	1	1	1	1	1	1	1	1
Os02t0816900-01	125.4	111.8	103.7	129.9	162	139.8	226.2	219	ref	-0.029	0.346	0.911	1	-1.0203	1.27103	1.88035	ref	1	0.158	0.011	Myosin XI (Fragment).				AT5G43900
Os06t0102750-00	29.3	26.9	26.4	23	122.7	112	112.9	90.6	ref	-0.188	2.062	1.849	1	-1.13918	4.17565	3.6025	ref	0.74	0.001	0.001	Hypothetical conserved gene.				NA
Os02t0741500-01	54.3	55.25	58.45	94	98.3	87.5	101.4	106.8	ref	0.436	0.76	0.926	1	1.35285	1.69349	1.9	ref	0.581	0.079	0.048	Ribbon-helix-helix domain containing protein.	BP;;GO:0033234_negative_regulation_of_protein_sumoylation AT1G79280;GO:0009910_negative_regulation_of_flower_development AT1G79280;GO:0000226_microtubule_cytoskeleton_organization AT1G02140;GO:0048443_stamen_development AT1G73590;GO:0006606_protein_import_into_nucleus AT4G25140	CC;;GO:0005730_nucleolus AT1G02140;GO:0031965_nuclear_membrane AT5G53480;GO:0005829_cytosol AT4G27090;GO:0005643_nuclear_pore AT4G17500;GO:0009506_plasmodesma AT4G27090;GO:0009507_chloroplast AT1G32550;GO:0016973_poly(A)+_mRNA_export_from_nucleus AT1G80670	MF;;GO:0005515_protein_binding AT1G55080	AT1G79280
Os01t0836900-01	7.5	3.9	8.5	7.3	19.7	11.7	3.6	5.8	ref	0.542	1.489	-0.243	1	1.45599	2.80694	-1.18345	ref	0.843	0.081	0.992	Conserved hypothetical protein.	BP;;GO:0009733_response_to_auxin AT2G41820;GO:0010583_response_to_cyclopentenone AT1G68620;GO:0009741_response_to_brassinosteroid AT2G41820	CC;;GO:0009506_plasmodesma AT4G27090;GO:0005886_plasma_membrane AT5G40380;GO:0005634_nucleus AT1G55080	MF;;GO:0003674_molecular_function AT1G55080	AT2G39370
Os04t0408700-01	95.5	123.05	125.3	119.8	30.95	31.95	62.75	59.15	ref	0.177	-1.785	-0.831	1	1.13053	-3.44618	-1.77892	ref	0.729	0.001	0.011	Similar to DNA-binding protein S1FA1.				NA
Os04t0117300-01	1	1	1	1	1	1	1	1.8	ref	0	0	0.424	1	1	1	1.34164	ref	1	1	0.399	Similar to H0207B04.10 protein.				AT5G19610
Os01t0553800-00	1	1	1	1	1	1	1	1	ref	0	0	0	1	1	1	1	ref	1	1	1	NA				NA
Os02t0791700-00	6.7	6.9	5.7	6.7	1	1	2.3	3.4	ref	-0.138	-2.765	-1.282	1	-1.10038	-6.79748	-2.43176	ref	1	0.001	0.012	Similar to STE20/SPS1-related proline-alanine-rich protein kinase.				AT1G79640
Os03t0684300-01	20.4	20.75	18.45	7.9	18.8	19.65	21.6	18.35	ref	-0.769	-0.098	-0.047	1	-1.70409	-1.07029	-1.03311	ref	0.579	1	1	Nucleic acid binding, OB-fold, tRNA/helicase-type domain containing protein.	BP;;GO:0008150_biological_process AT1G55080	CC;;GO:0005634_nucleus AT1G55080	MF;;	AT1G08390
Os03t0341150-00	1	1	1	1	1	1	1	1
Os03t0845300-01	1	1	1.9	1	1	1	2.3	1	ref	0.463	0	0.601	1	1.37841	1	1.51677	ref	0.973	1	0.54	Hypothetical conserved gene.				NA
Os08t0372700-00	1	1	1	1	1	1	1	1	ref	0	0	0	1	1	1	1	ref	1	1	1	Hypothetical conserved gene.				AT3G46730
Os10t0330300-01	102.8	115.65	122	81.15	144.2	123.75	165.7	166.55	ref	-0.132	0.293	0.607	1	-1.09581	1.22519	1.52309	ref	1	0.457	0.117	Conserved hypothetical protein.				NA
Os08t0159700-01	1	1	1	1.3	1	3.15	1.65	1	ref	0.189	0.828	0.361	1	1.13997	1.77522	1.28432	ref	1	0.459	0.937	Protein of unknown function DUF296 domain containing protein.				AT2G35270
Os07t0417900-00	108.4	111.8	1	1.6	31	55.4	1	1	ref	-6.443	-1.409	-6.782	1	-87.0034	-2.65553	-110.049	ref	0.005	0.045	0.001	NA				NA
Os11t0586400-01	1	1	1	1	1	1	1	1
Os11t0506400-00	1	1	1	1	1	1	1	1	ref	0	0	0	1	1	1	1	ref	1	1	1	Similar to Calmodulin.				NA
Os08t0100700-01	24.05	37.6	26.45	34.35	26.3	39.45	35.1	39.35	ref	0.003	0.099	0.306	1	1.00208	1.07103	1.23628	ref	1	1	0.677	Hypothetical conserved gene.				NA
Os12t0552300-01	6.7	5.1	7.6	10.1	280.85	261.4	445.55	466.1	ref	0.584	5.535	6.285	1	1.499	46.3661	77.9783	ref	0.269	0	0	DYW motif-containing pentatricopeptide repeat protein, RNA editing of nad3 transcripts in mitochondria				AT4G13650
Os09t0402300-01	197.3	202.1	151.7	138.7	304.3	304.1	197.9	210.9	ref	-0.461	0.607	0.033	1	-1.3765	1.52309	1.02314	ref	0.026	0.002	0.92	Phosphatidylinositol-4-phosphate 5-kinase family protein.				AT1G71010
Os09t0126600-01	16.3	15.7	12.3	9.2	6.6	7.4	4.9	13.1	ref	-0.589	-1.195	-0.998	1	-1.5042	-2.28945	-1.99723	ref	0.827	0.163	0.247	Conserved hypothetical protein.				NA
Os10t0341700-01	148.05	186.15	160.65	191.15	60	65.05	58.25	60.35	ref	0.078	-1.41	-1.485	1	1.05555	-2.65737	-2.79917	ref	1	0.003	0.003	Cellulose synthase-like H1.				AT2G32540
Os08t0125059-00	1	1	1	1.95	1	1	1	1	ref	0.482	0	0	1	1.39668	1	1	ref	0.674	1	1	Hypothetical protein.				NA
Os07t0619800-01	126.65	113.9	137.1	128.6	143.3	105.6	205.6	185.9	ref	0.145	0.035	0.703	1	1.10573	1.02456	1.62789	ref	0.997	1	0.038	Similar to CDPK-related protein kinase.				NA
Os07t0647750-00	1	1	1	1	2.9	2.1	1	1	ref	0	1.303	0	1	1	2.46741	1	ref	1	0.005	1	NA				NA
Os01t0594850-00	5.8	5.7	3.8	4.8	1	1	3.6	2.6	ref	-0.429	-2.524	-0.91	1	-1.3463	-5.75175	-1.87905	ref	0.45	0.001	0.028	NA				NA
Os11t0151200-01	18.8	10.4	13.2	13.6	19.7	6.3	8.7	12.3	ref	-0.062	-0.328	-0.435	1	-1.04391	-1.25527	-1.35191	ref	1	1	0.865	Hypothetical protein.				AT3G19430
Os06t0164500-00	188.4	185.5	132.8	198.4	16	41.6	52.5	41.4	ref	-0.204	-2.857	-2.004	1	-1.15189	-7.24507	-4.01111	ref	1	0.016	0.047	Conserved hypothetical protein.				NA
Os02t0611000-01	3.8	2.2	1.45	2.3	1	1	1	1	ref	-0.663	-1.532	-1.532	1	-1.58337	-2.89186	-2.89186	ref	0.549	0.031	0.033	Hypothetical gene.				NA
Os10t0364001-00	1	1	1	1	1	1	1	1	ref	0	0	0	1	1	1	1	ref	1	1	1	NA				NA
Os01t0764300-01	31.7	28.7	25.5	24.9	229.4	194.2	142.5	158.5	ref	-0.259	2.807	2.317	1	-1.19665	6.99828	4.98295	ref	0.392	0	0	Protein of unknown function DUF155 domain containing protein.	BP;;GO:0051302_regulation_of_cell_division AT1G28230;GO:0032875_regulation_of_DNA_endoreduplication AT1G33240;GO:0010082_regulation_of_root_meristem_growth AT5G13290;GO:0009560_embryo_sac_egg_cell_differentiation AT3G04710	CC;;GO:0005739_mitochondrion AT5G46920	MF;;GO:0003674_molecular_function AT1G55080	AT1G69380
Os03t0408401-00	3.8	3.95	2.85	1.3	1.95	2.05	2.95	1.4
Os09t0459700-00	1	1	1	1	1	1	1	1	ref	0	0	0	1	1	1	1	ref	1	1	1	Hypothetical protein.				NA
Os02t0123700-01	1	1	1	1	1	1	1	1	ref	0	0	0	1	1	1	1	ref	1	1	1	Similar to CEL5=CELLULASE 5 (Fragment).				AT1G02800
Os01t0949800-01	1	1	1	1	16	5.8	1.65	2.2	ref	0	3.268	0.93	1	1	9.6331	1.90528	ref	1	0.01	0.295	Similar to Glutathione S-transferase GST 28 (EC 2.5.1.18) (Fragment).	BP;;GO:0010583_response_to_cyclopentenone AT1G68620;GO:0009636_response_to_toxic_substance AT2G30870;GO:0009407_toxin_catabolic_process AT4G29870	CC;;GO:0005634_nucleus AT1G55080;GO:0005829_cytosol AT4G27090	MF;;GO:0004364_glutathione_transferase_activity AT5G41220	AT2G29420
Os01t0105450-00	1	1	1	1	1	1	1	1	ref	0	0	0	1	1	1	1	ref	1	1	1	NA				NA
Os03t0314800-01	1	1	1	1	1	1	1	1	ref	0	0	0	1	1	1	1	ref	1	1	1	Plant neutral invertase family protein.				AT1G56560
Os01t0654150-00	1	1	1	1	1	1	1	1
Os09t0513100-02	57.5	70.6	117.8	106.6	49.7	50.1	80.8	64.8	ref	0.815	-0.353	0.184	1	1.7593	-1.27721	1.13603	ref	0.08	0.18	0.533	Similar to phospholipase A1.				AT3G03310
Os01t0338600-01	137.95	112.15	106	68.25	75.9	76.25	97.5	87.4	ref	-0.548	-0.709	-0.43	1	-1.46206	-1.63467	-1.34723	ref	0.432	0.098	0.307	Similar to cysteine sulfinate desulfinase/cysteine desulfurase and related enzymes.	BP;;GO:0010207_photosystem_II_assembly AT1G22700	CC;;GO:0009570_chloroplast_stroma AT4G24620	MF;;	AT2G43945
Os01t0164600-01	521.25	517.5	443.15	419.65	689.9	670.8	711.25	716	ref	-0.268	0.389	0.458	1	-1.20414	1.30949	1.37364	ref	0.023	0.001	0.001	Protein phosphatase 2C-related domain containing protein.	BP;;GO:0010155_regulation_of_proton_transport AT1G42970;GO:0006364_rRNA_processing AT4G13850;GO:0046777_protein_autophosphorylation AT4G28350;GO:0035970_peptidyl-threonine_dephosphorylation AT2G30170;GO:0071482_cellular_response_to_light_stimulus AT2G20180;GO:0010027_thylakoid_membrane_organization AT3G01480;GO:0010207_photosystem_II_assembly AT1G22700	CC;;GO:0005739_mitochondrion AT5G46920;GO:0009570_chloroplast_stroma AT4G24620	MF;;GO:0004721_phosphoprotein_phosphatase_activity AT3G52820;GO:0046872_metal_ion_binding AT1G32550	AT2G30170
Os01t0948900-01	8.3	6.9	12.3	10.4	100.2	176	55	34.1	ref	0.58	4.133	2.517	1	1.49485	17.5451	5.72391	ref	0.674	0.002	0.01	Ankyrin repeat containing protein.				AT2G41370
Os02t0277700-01	11.5	11	3.8	1.95	1.95	3.7	2.95	1.4	ref	-2.047	-2.066	-2.468	1	-4.13246	-4.18724	-5.53276	ref	0.194	0.057	0.036	Leucine-rich repeat domain containing protein.				AT1G35710
Os07t0549700-01	355.2	362.45	381.95	360.25	279.9	260.35	287.95	273.95	ref	0.048	-0.411	-0.353	1	1.03383	-1.32961	-1.27721	ref	0.967	0.005	0.009	Armadillo-like helical domain containing protein.	BP;;GO:0016049_cell_growth AT4G24620;GO:0006816_calcium_ion_transport AT1G15950|AT4G39260;GO:0009651_response_to_salt_stress AT3G14070;GO:0015991_ATP_hydrolysis_coupled_proton_transport AT1G19910;GO:0007033_vacuole_organization AT3G60600;GO:0006623_protein_targeting_to_vacuole AT1G15950|AT4G39260;GO:0006486_protein_glycosylation AT5G58510;GO:0007030_Golgi_organization AT3G60600;GO:0000902_cell_mo…	CC;;GO:0048193_Golgi_vesicle_transport AT1G48760;GO:0000325_plant-type_vacuole AT3G60600;GO:0005634_nucleus AT1G55080;GO:0005794_Golgi_apparatus AT4G27090;GO:0005774_vacuolar_membrane AT3G14070;GO:0009507_chloroplast AT1G32550	MF;;GO:0046961_proton-transporting_ATPase_activity,_rotational_mechanism AT3G28715	AT3G42050
Os08t0320200-02	1	1	1	1	6.6	7.4	4.9	5.8	ref	0	2.805	2.414	1	1	6.98858	5.3295	ref	1	0	0	Oligopeptide transporter OPT superfamily domain containing protein.				AT5G55930
Os04t0471700-00	1.4	3.65	1.95	2.25	1	2.1	1	1.4	ref	-0.11	-0.641	-0.934	1	-1.07923	-1.55941	-1.91057	ref	1	0.609	0.399	Similar to WRKY10 (WRKY transcription factor 35).				AT5G56270
Os11t0473500-00	1	1	1	1	1	1	1	1	ref	0	0	0	1	1	1	1	ref	1	1	1	NA				NA
Os06t0310400-00	1	1	1	1	1	1	1	1	ref	0	0	0	1	1	1	1	ref	1	1	1	NA				NA
Os10t0182200-00	1	1	4.8	1	6.6	2.1	3.6	3.4	ref	1.132	1.896	1.807	1	2.19162	3.7218	3.49914	ref	0.812	0.237	0.267	NA				NA
Os08t0550000-00	3.4	1.6	1.9	1	72.1	50.1	30.6	20.4
Os07t0139400-02	429.95	479.15	440.35	531.5	675.85	658.5	590.95	672.05	ref	0.092	0.556	0.473	1	1.06585	1.47019	1.38799	ref	1	0.029	0.049	NAD(P)-binding domain containing protein.				AT1G30620
Os01t0249300-02	462.3	434.4	411.6	373.7	382.9	381	433.3	467.7	ref	-0.192	-0.231	0.007	1	-1.14235	-1.17365	1.00486	ref	0.29	0.064	1	Lg106-like family protein.				AT5G64130
Os12t0175800-01	2.6	2.2	1.9	3.5	1	11.7	19	10.7	ref	0.109	0.516	2.576	1	1.07848	1.42999	5.96284	ref	1	1	0.236	Hypothetical gene.				NA
Os06t0527300-01	3.4	3.4	5.7	1.6	2.9	5.3	1	1.8	ref	-0.171	0.205	-1.342	1	-1.12584	1.15269	-2.53503	ref	1	1	0.296	Similar to cDNA clone:J023078M02, full insert sequence.				AT5G53130
Os02t0277350-00	1	1	1	1	1	1	1	1	ref	0	0	0	1	1	1	1	ref	1	1	1	NA				NA
Os10t0568200-02	7.45	5.1	9.45	6.95	1	3.1	6.15	3	ref	0.395	-1.808	-0.521	1	1.31494	-3.50157	-1.43495	ref	1	0.132	0.806	Hypothetical conserved gene.				NA
Os11t0187800-00	1	1	1.95	1.3	1	1	1	1	ref	0.671	0	0	1	1.59218	1	1	ref	0.21	1	1	NA				AT3G12580
Os04t0678800-02	35.7	40.55	49.05	31.8	80.55	60.8	84.6	76.9	ref	0.054	0.879	1.084	1	1.03814	1.8391	2.11991	ref	1	0.069	0.04	N-acetylglucosaminyl phosphatidylinositol deacetylase domain containing protein.				AT3G58130
Os04t0414250-00	1	1	1	1	1	1	1	1	ref	0	0	0	1	1	1	1	ref	1	1	1	Hypothetical protein.				NA
Os07t0628400-00	1.8	1.6	1	1	1	1	1	1.8	ref	-0.763	-0.763	-0.339	1	-1.69702	-1.69702	-1.26488	ref	0.34	0.13	0.546	Similar to 40S ribosomal protein S9.				AT5G39850
Os07t0246901-00	1	1	1	1	1	1	1	1	ref	0	0	0	1	1	1	1	ref	1	1	1	NA				NA
Os05t0311037-00	1	1	1	1	1	1	1	1	ref	0	0	0	1	1	1	1	ref	1	1	1	Hypothetical protein.				AT5G05010
Os11t0272675-00	1	1	1	1	1	1	1	1	ref	0	0	0	1	1	1	1	ref	1	1	1	Similar to H0315A08.1 protein.				NA
Os08t0567200-02	130.7	149.9	176.2	147.15	65.6	51.7	48.6	51.45	ref	0.202	-1.265	-1.485	1	1.15029	-2.40327	-2.79917	ref	0.787	0.006	0.004	Similar to RNA recognition motif (RRM)-containing protein.				AT3G04500
Os02t0469300-01	8.7	9	14.65	15.45	5.65	4.2	10	7.5	ref	0.766	-0.861	-0.031	1	1.70055	-1.8163	-1.02172	ref	0.17	0.035	1	Similar to OSIGBa0148D14.7 protein.				AT4G24970
Os05t0520401-00	3.4	1	1.9	2.3	2.9	9.5	3.6	1	ref	0.181	1.509	0.041	1	1.13367	2.84613	1.02883	ref	1	0.409	1	Hypothetical protein.				AT5G25830
Os06t0286228-01	1	1	1	1	1	1	1	1	ref	0	0	0	1	1	1	1	ref	1	1	1	Cupredoxin domain containing protein.				AT3G18590
Os08t0104100-01	35.7	52.3	74.5	51.9	62.8	53.3	31.9	30.9	ref	0.525	0.421	-0.461	1	1.43893	1.33886	-1.3765	ref	0.53	0.376	0.326	Similar to Transmembrane protein 18.				AT1G34350
Os10t0543150-00	1	1	1	1	1	1	1	1	ref	0	0	0	1	1	1	1	ref	1	1	1	Conserved hypothetical protein.				NA
Os05t0582500-01	68.1	63.5	182.8	190.2	427.8	524	271.2	234.4	ref	1.504	2.848	1.939	1	2.83628	7.20002	3.8344	ref	0.012	0	0.001	Peptidase S10, serine carboxypeptidase domain containing protein.				AT1G15000
Os03t0326300-03	9.45	13.1	17.5	11.4	32.8	25.55	22.25	24.4	ref	0.344	1.38	1.066	1	1.26927	2.60268	2.09362	ref	0.824	0.026	0.056	Hypothetical conserved gene.				AT5G18260
Os05t0195200-01	81	60	192.2	289.5	491.5	666	147.7	148	ref	1.759	3.037	1.085	1	3.38463	8.20783	2.12138	ref	0.057	0.002	0.051	CCCH-tandem zinc finger protein, Photomorphogenesis and ABA responses, Abiotic stress tolerance				AT2G19810
Os10t0550033-00	1	1	1	1	1	1	1	1
Os05t0328300-00	1	1	1.9	1	1	1	1	1	ref	0.463	0	0	1	1.37841	1	1	ref	0.674	1	1	Similar to OFP17 (ARABIDOPSIS THALIANA OVATE FAMILY PROTEIN 17).				NA
Os03t0161302-00	1	1	1	1	1	1	1	1	ref	0	0	0	1	1	1	1	ref	1	1	1	Hypothetical protein.				AT3G51895
Os02t0513400-00	1	1	1.9	1	1	1	1	1	ref	0.463	0	0	1	1.37841	1	1	ref	0.674	1	1	Protein of unknown function DUF1677, Oryza sativa domain containing protein.				NA
Os05t0303600-00	1.4	3.65	2.85	2.55	2.85	1	1.65	1	ref	0.254	-0.421	-0.815	1	1.19251	-1.33886	-1.7593	ref	1	0.943	0.574	NA				NA
Os07t0188750-00	1	1	1	1	1	1	1	1	ref	0	0	0	1	1	1	1	ref	1	1	1	Hypothetical protein.				AT5G03795
Os01t0885200-01	135.9	174.3	196.9	210.3	1955.4	2271.3	1622.2	1700.8	ref	0.403	3.775	3.432	1	1.32225	13.6895	10.7928	ref	0.313	0	0	Uncharacterised conserved protein UCP031277 domain containing protein.				AT1G57680
Os03t0416200-02	6.7	5.7	3.8	6.7	1	4.2	1	1	ref	-0.292	-1.592	-2.628	1	-1.22434	-3.01467	-6.18168	ref	1	0.214	0.064	BRITTLE CULM1.				AT5G15630
Os06t0656000-00	5.8	3.4	5.7	5.4	1	1	1	2.6	ref	0.321	-2.151	-1.462	1	1.2492	-4.44136	-2.7549	ref	1	0.041	0.12	Hypothetical conserved gene.				AT1G73050
Os07t0681700-01	34.1	48.8	40.6	49.4	19.7	18.1	20.3	22	ref	0.135	-1.111	-0.949	1	1.09809	-2.15995	-1.93053	ref	1	0.017	0.029	Glycosyl transferase, family 8 protein.				AT2G38650
Os09t0487600-01	138.3	154.9	159.2	185.2	6.6	5.3	8.7	9.9	ref	0.23	-4.629	-3.979	1	1.17283	-24.7439	-15.7688	ref	0.674	0	0	Similar to polygalacturonase.	BP;;GO:0005975_carbohydrate_metabolic_process AT5G11110;GO:0071555_cell_wall_organization AT4G24620	CC;;GO:0005576_extracellular_region AT3G12150;GO:0005774_vacuolar_membrane AT3G14070	MF;;GO:0016829_lyase_activity AT5G56260;GO:0004650_polygalacturonase_activity AT1G19170	AT3G57790
Os12t0105962-00	1	1	1	1	1	1	1	1	ref	0	0	0	1	1	1	1	ref	1	1	1	Hypothetical protein.				AT2G30110
Os10t0414500-01	30.9	35.8	46.2	29.9	42.2	44.8	55	34.9	ref	0.16	0.387	0.398	1	1.11729	1.30767	1.31768	ref	1	0.51	0.496	Similar to Tetrapyrrole methylase family protein.	BP;;GO:0010583_response_to_cyclopentenone AT1G68620;GO:0006261_DNA-dependent_DNA_replication AT1G30680;GO:0009407_toxin_catabolic_process AT4G29870;GO:0008168_methyltransferase_activity AT2G20020	CC;;	MF;;	AT1G45110
Os02t0451900-01	133.5	106.5	97.1	68.3	8.5	13.8	10	9.9	ref	-0.55	-3.461	-3.583	1	-1.46409	-11.012	-11.9837	ref	0.604	0.002	0.002	Conserved hypothetical protein.				NA
Os08t0517001-00	15.5	17.5	11.4	8.5	25.3	21.3	11.3	4.2	ref	-0.743	0.495	-1.257	1	-1.67365	1.40932	-2.38998	ref	0.69	0.655	0.156	Hypothetical protein.				NA
Os05t0194500-01	15.95	11.6	27.35	24.9	3865	3763.55	1373.2	1501.7	ref	0.94	8.131	6.722	1	1.91853	280.333	105.566	ref	0.07	0	0	Similar to ANAC075.				AT4G29230
Os05t0305000-00	8.7	4.5	5.75	14.8	2.9	1	1	1	ref	0.56	-1.877	-2.645	1	1.47427	-3.6731	-6.25496	ref	1	0.151	0.065	Similar to hydrolase, hydrolyzing O-glycosyl compounds.				NA
Os05t0413400-02	1.4	2.2	2.9	2.55	1	1	1	1	ref	0.632	-0.811	-0.811	1	1.54971	-1.75443	-1.75443	ref	0.309	0.058	0.061	Similar to Isopentenyl diphosphate isomerase 1.				AT3G02780
Os11t0661000-01	13.1	10.4	9	14.2	1	3.65	2.3	9.5	ref	-0.046	-2.611	-1.32	1	-1.0324	-6.10927	-2.49666	ref	1	0.12	0.446	Pentatricopeptide repeat domain containing protein.				AT4G14050
Os03t0346750-00	1	1	1	1	1	1	1	1	ref	0	0	0	1	1	1	1	ref	1	1	1	Hypothetical gene.				NA
Os06t0284200-02	231.2	245.1	164.4	161.95	156.4	149.9	84	95.85	ref	-0.545	-0.637	-1.408	1	-1.45902	-1.55509	-2.65369	ref	0.035	0.004	0	Protein of unknown function DUF246, plant family protein.				AT5G15740
Os04t0184500-00	1	1	1	1	1	1	1	1	ref	0	0	0	1	1	1	1	ref	1	1	1	Similar to OSIGBa0148J22.3 protein.				AT4G34880
Os06t0723525-00	1	1	1	1	1	1	1	1	ref	0	0	0	1	1	1	1	ref	1	1	1	NA				NA
Os02t0644000-01	50.7	52.9	106	106.6	52.45	50.1	69.2	63.55	ref	1.037	-0.015	0.357	1	2.05196	-1.01045	1.28076	ref	0.003	1	0.008	Similar to C13 endopeptidase NP1 (Fragment).				AT1G62710
Os10t0141050-00	1	1	1	1	1	1	1	1	ref	0	0	0	1	1	1	1	ref	1	1	1	Hypothetical protein.				NA
Os07t0170900-01	1	1	1.9	1	1	1	1	1	ref	0.463	0	0	1	1.37841	1	1	ref	0.674	1	1	Conserved hypothetical protein.				NA
Os02t0668000-02	1	2.75	5.25	7.9	6.65	8.45	4.2	5.45	ref	1.957	2.176	1.529	1	3.88254	4.51899	2.88586	ref	0.198	0.045	0.12	Hypothetical protein.				AT2G17010
Os05t0113000-02	608.5	680.2	535.9	542.8	1395.7	1477.2	1231	1414.9	ref	-0.254	1.158	1.037	1	-1.19251	2.23148	2.05196	ref	0.304	0.001	0.002	Similar to Amino acid binding protein.				AT2G39570
Os08t0419800-00	1	1	1	1.65	1	1	1	1	ref	0.361	0	0	1	1.28432	1	1	ref	0.674	1	1	NA				NA
Os02t0752300-01	5	2.2	4.8	8.5	10.4	11.7	1	3.4	ref	0.946	1.734	-0.847	1	1.92652	3.32649	-1.79876	ref	0.798	0.186	0.581	Conserved hypothetical protein.	BP;;GO:0008150_biological_process AT1G55080	CC;;GO:0005634_nucleus AT1G55080	MF;;GO:0003674_molecular_function AT1G55080	AT5G65120
Os08t0265401-00	1	1	1	1	1	1	1	1	ref	0	0	0	1	1	1	1	ref	1	1	1	NA				NA
Os04t0514600-00	17.6	25.2	40.1	46.55	3359.5	3350.4	2441.8	2587.4	ref	1.037	7.316	6.899	1	2.05196	159.344	119.345	ref	0.075	0	0	Similar to NBS-LRR type disease resistance protein O2 (Fragment).				AT1G61190
Os03t0827600-02	1	1	1	1	1	1	1	1	ref	0	0	0	1	1	1	1	ref	1	1	1	Similar to F10A16.24 protein.				AT5G26740
Os08t0554050-01	2.6	3.65	2.4	3.85	1	1	1.65	1.8	ref	-0.019	-1.623	-0.838	1	-1.01326	-3.08015	-1.78757	ref	1	0.015	0.101	Similar to auxin-independent growth promoter.				AT1G76270
Os09t0369500-02	1	1	1	1	2.9	5.3	6.1	5	ref	0	1.971	2.465	1	1	3.9204	5.52127	ref	1	0.01	0.006	Hypothetical conserved gene.				NA
Os01t0164400-01	162.15	154.6	176.6	148.4	154.5	131.2	162.45	127.8	ref	0.032	-0.153	-0.136	1	1.02243	-1.11188	-1.09885	ref	1	0.684	0.758	Similar to TAF15b (TBP-ASSOCIATED FACTOR 15b); binding / nucleic acid binding / nucleotide binding / zinc ion binding.	BP;;GO:0006355_regulation_of_transcription,_DNA-templated AT1G55080	CC;;GO:0005634_nucleus AT1G55080;GO:0009507_chloroplast AT1G32550	MF;;GO:0003723_RNA_binding AT4G27090;GO:0000166_nucleotide_binding AT2G33840;GO:0008270_zinc_ion_binding AT4G31450	AT5G58470
Os02t0671950-01	1	1	1	1	1	1	1	1	ref	0	0	0	1	1	1	1	ref	1	1	1	Hypothetical conserved gene.				NA
Os11t0270250-00	1	1	1	1	1	1	1	1	ref	0	0	0	1	1	1	1	ref	1	1	1	NA				NA
Os04t0289025-00	4.2	3.95	2.9	6.65	2.85	3.15	6.8	4.2	ref	0.109	-0.443	0.392	1	1.07848	-1.35943	1.31221	ref	1	0.671	0.748	NA				NA
Os06t0151600-01	16.75	17.5	10.9	9.5	10.4	12.75	14.55	13.9	ref	-0.751	-0.572	-0.268	1	-1.68296	-1.48658	-1.20414	ref	0.058	0.027	0.206	DNA repair protein RadA family protein.	BP;;GO:0006281_DNA_repair AT4G14970	CC;;GO:0009295_nucleoid AT2G34640;GO:0005737_cytoplasm AT3G14070	MF;;GO:0003684_damaged_DNA_binding AT5G20850;GO:0005524_ATP_binding AT2G33840;GO:0008094_DNA-dependent_ATPase_activity AT1G30680	AT5G50340
Os06t0113150-00	77.35	74.4	99.9	133.95	85.2	58.1	89.15	84.15	ref	0.609	-0.109	0.191	1	1.5252	-1.07848	1.14155	ref	0.35	1	0.766	Similar to GSL8 (GLUCAN SYNTHASE-LIKE 8); 1,3-beta-glucan synthase/ transferase, transferring glycosyl groups.				AT2G36850
Os03t0395900-01	144.75	142.5	164.9	154.35	23.45	23.9	38.3	39.35	ref	0.152	-2.601	-1.887	1	1.11111	-6.06707	-3.69865	ref	0.14	0	0	Hypothetical conserved gene.	BP;;GO:0008150_biological_process AT1G55080	CC;;GO:0005634_nucleus AT1G55080	MF;;GO:0003674_molecular_function AT1G55080	AT4G36980
Os07t0509700-01	743.4	873.6	539.7	618.9	309.9	502.7	405	433.8	ref	-0.48	-1.03	-0.943	1	-1.39474	-2.04202	-1.92252	ref	0.57	0.042	0.057	Peptidase S16, lon N-terminal domain containing protein.	BP;;GO:0009617_response_to_bacterium AT3G28910;GO:0035304_regulation_of_protein_dephosphorylation AT3G21650;GO:0009862_systemic_acquired_resistance,_salicylic_acid_mediated_signaling_pathway AT5G06860;GO:0010310_regulation_of_hydrogen_peroxide_metabolic_process AT3G43190;GO:0006612_protein_targeting_to_membrane AT2G26170;GO:0006355_regulation_of_transcription,_DNA-templated AT1G55080;GO:0009867_j…	CC;;GO:0009507_chloroplast AT1G32550;GO:0000165_MAPK_cascade AT4G22340	MF;;GO:0004176_ATP-dependent_peptidase_activity AT3G47060	AT1G75460
Os01t0888600-02	45.4	48.8	13.2	12.3	25.3	40.5	16.4	17.1	ref	-1.885	-0.556	-1.491	1	-3.69353	-1.47019	-2.81084	ref	0.029	0.165	0.011	Similar to barley mlo defense gene homolog8.				AT4G02600
Os03t0131000-01	5.8	5.7	5.7	4.8	19.7	12.7	13.9	12.3	ref	-0.137	1.46	1.185	1	-1.09962	2.75108	2.27363	ref	1	0.011	0.022	Similar to H0409D10.5 protein.				AT1G76360
Os06t0250000-00	1	1	1	1	1	1	1	1	ref	0	0	0	1	1	1	1	ref	1	1	1	Conserved hypothetical protein.				NA
Os06t0296967-00	1	1	1	1	1	1	1	1	ref	0	0	0	1	1	1	1	ref	1	1	1	Hypothetical protein.				NA
Os06t0697300-00	1.8	1.3	1.45	2.3	9.4	7.4	2.3	2.2	ref	0.256	2.447	0.556	1	1.19416	5.45281	1.47019	ref	1	0.005	0.281	Orn/DAP/Arg decarboxylase 2 domain containing protein.				NA
Os11t0303400-02	102	81.2	65	74.5	75.9	85.3	91.1	91.4	ref	-0.387	-0.178	0.004	1	-1.30767	-1.13131	1.00278	ref	0.314	0.493	1	Similar to Small GTP-binding protein OsRac2.				NA
Os09t0289000-00	1	1	1	1	1	1	1	1	ref	0	0	0	1	1	1	1	ref	1	1	1	NA				NA
Os07t0616200-01	123	110.7	128.1	133	27.2	27.7	40.9	57.5	ref	0.162	-2.088	-1.267	1	1.11884	-4.25158	-2.40661	ref	0.962	0.002	0.007	Similar to Beta-ketoacyl-ACP synthase.				AT1G74960
Os08t0260000-01	146.4	140.45	196.9	185.45	38.45	59.7	117.45	158.1	ref	0.414	-1.582	-0.074	1	1.33237	-2.99385	-1.05263	ref	0.674	0.012	1	Similar to N-acetyltransferase.	BP;;GO:0006569_tryptophan_catabolic_process AT2G30870;GO:0009684_indoleacetic_acid_biosynthetic_process AT2G30870;GO:0006833_water_transport AT1G65930;GO:0009750_response_to_fructose AT3G17240;GO:0009651_response_to_salt_stress AT3G14070	CC;;GO:0009507_chloroplast AT1G32550	MF;;GO:0008080_N-acetyltransferase_activity AT3G07740	AT4G28030
Os06t0635250-00	1	1	1	1	1	1	1	1	ref	0	0	0	1	1	1	1	ref	1	1	1	Hypothetical protein.				AT3G20300
Os02t0203200-01	1	1	1	1	1	1	1	1	ref	0	0	0	1	1	1	1	ref	1	1	1	Hypothetical protein.	BP;;GO:0052544_defense_response_by_callose_deposition_in_cell_wall AT4G31500;GO:0042742_defense_response_to_bacterium AT4G20260;GO:0009684_indoleacetic_acid_biosynthetic_process AT2G30870;GO:0006569_tryptophan_catabolic_process AT2G30870;GO:0048767_root_hair_elongation AT1G45688;GO:0019761_glucosinolate_biosynthetic_process AT2G30870	CC;;GO:0005634_nucleus AT1G55080;GO:0009507_chloroplast AT1G32550	MF;;GO:0047251_thiohydroximate_beta-D-glucosyltransferase_activity AT1G24100	AT1G05560
Os06t0564700-01	30.9	24	26.4	19.2	2.9	5.3	3.6	8.3	ref	-0.274	-2.796	-2.317	1	-1.20916	-6.94512	-4.98295	ref	1	0.019	0.035	Similar to Cysteine synthase (EC 4.2.99.8).				AT3G59760
Os03t0817600-00	1	1.6	1	1	1	1	1	1	ref	-0.339	-0.339	-0.339	1	-1.26488	-1.26488	-1.26488	ref	0.674	0.396	0.399	NA				NA
Os07t0644200-02	22.8	18.7	16.1	12.3	6.6	4.2	4.9	5	ref	-0.553	-1.972	-2.061	1	-1.46713	-3.92312	-4.17275	ref	0.508	0.007	0.007	Hypothetical conserved gene.				NA
Os01t0673800-02	714.75	677.9	810.4	772.9	770.4	680.4	1054.1	965.15	ref	0.185	0.057	0.535	1	1.13682	1.0403	1.44894	ref	0.431	0.848	0.01	Similar to ATP synthase protein I -related.				AT2G31040
Os04t0383100-00	5	4.5	5.7	9.2	1	1	1	1	ref	0.61	-2.246	-2.246	1	1.52626	-4.74366	-4.74366	ref	0.352	0.003	0.003	Conserved hypothetical protein.				NA
Os01t0740700-01	5.8	5.1	19.8	11.1	270.6	355.4	128.4	95.5	ref	1.447	5.833	4.348	1	2.72641	57.0043	20.3647	ref	0.138	0.001	0.002	Hypothetical protein.				NA
Os04t0537900-01	191.6	198.5	185.6	204.7	141.4	148.3	143.8	169	ref	-0.001	-0.429	-0.323	1	-1.00069	-1.3463	-1.25093	ref	1	0.03	0.071	Seed-type vacuolar processing enzyme (VPE), Glutelin maturation				AT1G62710
Os02t0321900-02	689.3	626	552.9	405.8	922.1	831.4	462.9	390.2	ref	-0.472	0.415	-0.628	1	-1.38703	1.3333	-1.54542	ref	0.355	0.188	0.069	Similar to 60S ribosomal protein L10a-1.				AT1G08360
Os12t0125200-01	5	9.3	17	18	1	3.1	2.3	1.8	ref	1.359	-1.953	-1.745	1	2.56507	-3.87179	-3.35195	ref	0.473	0.088	0.121	Conserved hypothetical protein.				NA
Os12t0576300-02	55.95	39.65	78.7	61.35	41.25	31.45	62.75	71.7	ref	0.561	-0.387	0.51	1	1.47529	-1.30767	1.42405	ref	0.447	0.394	0.241	Conserved hypothetical protein.				AT5G61040
Os11t0701200-01	3.4	1	13.2	9.8	6.6	2.1	3.6	2.6	ref	2.625	1.014	0.73	1	6.16884	2.0195	1.65864	ref	0.248	0.521	0.726	Glycoside hydrolase, family 18 protein.				AT5G24090
Os02t0639800-04	42.2	33.4	37.7	40	111.5	131.2	112.9	105.2	ref	0.049	1.688	1.537	1	1.03455	3.2221	2.9019	ref	1	0.002	0.002	Zinc finger, RING/FYVE/PHD-type domain containing protein.				NA
Os03t0109600-01	669.5	685.55	507.65	471.15	702.1	710.8	577.45	580.4	ref	-0.47	0.06	-0.227	1	-1.38511	1.04247	-1.1704	ref	0.011	0.379	0.014	Similar to Transcription factor homolog BTF3-like protein.	BP;;GO:0001701_in_utero_embryonic_development AT5G64520;GO:0051083_'de_novo'_cotranslational_protein_folding AT5G51480;GO:0006355_regulation_of_transcription,_DNA-templated AT1G55080;GO:0006613_cotranslational_protein_targeting_to_membrane AT2G18770;GO:0006366_transcription_from_RNA_polymerase_II_promoter AT1G55080;GO:0009651_response_to_salt_stress AT3G14070	CC;;GO:0005829_cytosol AT4G27090;GO:0005634_nucleus AT1G55080;GO:0042788_polysomal_ribosome AT5G60790;GO:0005854_nascent_polypeptide-associated_complex AT1G17880	MF;;GO:0051082_unfolded_protein_binding AT1G11040;GO:0044822_poly(A)_RNA_binding AT4G27090	AT1G73230
Os01t0107900-01	351.6	346.5	471.9	354.2	512.1	471.7	523.4	605	ref	0.228	0.494	0.689	1	1.17121	1.40834	1.61217	ref	0.706	0.088	0.036	Protein of unknown function DUF3506 domain containing protein.	BP;;GO:0010039_response_to_iron_ion AT4G11280;GO:0010343_singlet_oxygen-mediated_programmed_cell_death AT4G08920;GO:0055072_iron_ion_homeostasis AT5G51720	CC;;GO:0042651_thylakoid_membrane AT2G05100;GO:0009507_chloroplast AT1G32550	MF;;	AT1G27510
Os04t0284500-02	13.95	12.8	13.75	9.5	33.75	22.35	24.8	17.95	ref	-0.225	1.039	0.659	1	-1.16878	2.0548	1.57899	ref	1	0.071	0.222	Transcriptional coactivator SAGA-type complex, Ada1/Tada1 domain containing protein.				NA
Os02t0216250-00	1	1	1	1	1	1	1	1	ref	0	0	0	1	1	1	1	ref	1	1	1	Similar to calmodulin.				NA
Os02t0770600-02	37.35	48.45	32.1	45.9	121.75	164.3	44.75	65.6	ref	-0.148	1.733	0.349	1	-1.10803	3.32418	1.27368	ref	1	0.017	0.585	Protein of unknown function DUF1644 family protein.				AT1G68140
Os02t0640600-00	4.2	3.4	1.9	2.3	1	1	1	1.8	ref	-0.854	-1.918	-1.494	1	-1.80751	-3.77899	-2.81669	ref	0.324	0.012	0.027	Short-chain dehydrogenase/reductase SDR domain containing protein.				AT3G61220
Os04t0492900-02	7.5	8.1	5.7	6.7	10.4	21.3	12.6	22	ref	-0.335	0.933	1.095	1	-1.26138	1.90924	2.13613	ref	1	0.222	0.16	Similar to H0425E08.7 protein.				NA
Os03t0198300-02	486.55	503.95	433.3	357.7	435.3	447.7	581.9	611.5	ref	-0.331	-0.166	0.269	1	-1.25788	-1.12194	1.20497	ref	0.216	0.335	0.122	Heat shock protein DnaJ, N-terminal domain containing protein.				AT1G75100
Os04t0126600-00	1	1	1.9	1.6	1	1	1	1	ref	0.802	0	0	1	1.74352	1	1	ref	0.019	1	1	Similar to OSIGBa0115D20.4 protein.				AT4G21640
Os04t0449900-02	613.3	634.8	969.1	845.8	1560.4	1673.6	1027.8	1004.7
Os04t0416400-01	21.2	19.3	19.8	15.5	17.8	6.3	6.1	9.9	ref	-0.207	-0.934	-1.38	1	-1.15429	-1.91057	-2.60268	ref	1	0.351	0.163	Similar to OSIGBa0092M08.6 protein.				NA
Os09t0565750-00	1	1	1	1	1	1	1	1	ref	0	0	0	1	1	1	1	ref	1	1	1	NA				NA
Os10t0578300-01	15.9	6	9.95	7.3	7.55	16.45	4.25	5	ref	-0.197	0.19	-1.083	1	-1.14631	1.14076	-2.11844	ref	1	1	0.325	Conserved hypothetical protein.				NA
Os11t0118500-00	3.8	4.85	5.25	3.5	10.35	3.15	5.5	9.1	ref	-0.002	0.411	0.721	1	-1.00139	1.32961	1.64832	ref	1	0.91	0.594	Similar to protein binding / signal transducer.				AT3G08570
Os05t0361100-00	1	1	1	1	1	1	1	1	ref	0	0	0	1	1	1	1	ref	1	1	1	NA				NA
Os11t0689000-01	1	1	6.7	3.5	1	1	1	2.6	ref	2.276	0	0.689	1	4.84333	1	1.61217	ref	0.145	1	0.513	Similar to Leucine Rich Repeat family protein.				NA
Os03t0275300-01	82.2	65.85	84.8	110.35	304.25	379.9	282.15	326.85	ref	0.395	2.208	2.045	1	1.31494	4.62034	4.12673	ref	0.565	0.002	0.003	Hypothetical conserved gene.				AT2G28840
Os10t0375400-00	1	1.6	1	1	1	1	1	1	ref	-0.339	-0.339	-0.339	1	-1.26488	-1.26488	-1.26488	ref	0.674	0.396	0.399	Leucine-rich repeat domain containing protein.				AT2G33060
Os02t0508875-00	1	1	1	1	2.9	1	1	3.4	ref	0	0.768	0.883	1	1	1.70291	1.84421	ref	1	0.65	0.57	NA				NA
Os01t0236400-01	29.3	28.7	28.3	28	25.3	21.3	6.1	8.3	ref	-0.043	-0.321	-2.027	1	-1.03025	-1.2492	-4.07556	ref	1	0.275	0.002	Similar to protein ABIL1.	BP;;GO:0045010_actin_nucleation AT1G23490|AT1G59750;GO:0048364_root_development AT1G45688;GO:0010090_trichome_morphogenesis AT1G33240	CC;;GO:0015630_microtubule_cytoskeleton AT5G20850;GO:0009507_chloroplast AT1G32550;GO:0031209_SCAR_complex AT4G26080	MF;;GO:0005515_protein_binding AT1G55080	AT3G49290
Os10t0125400-00	2.6	2.8	1.9	1.6	1	1	1	1	ref	-0.63	-1.432	-1.432	1	-1.54757	-2.69821	-2.69821	ref	0.042	0.001	0.001	NA				NA
Os01t0100800-01	66.85	61.75	48.1	44.35	23.45	35.15	37	49.45	ref	-0.476	-1.162	-0.587	1	-1.39088	-2.23767	-1.50212	ref	0.545	0.026	0.171	Protein of unknown function DUF1664 family protein.	BP;;GO:0008150_biological_process AT1G55080	CC;;GO:0005576_extracellular_region AT3G12150;GO:0031307_integral_component_of_mitochondrial_outer_membrane AT3G20040	MF;;GO:0003674_molecular_function AT1G55080	AT1G24265
Os09t0520600-01	42.2	49.05	48.55	50.95	4.7	3.7	11.3	12.7	ref	0.129	-3.448	-1.925	1	1.09354	-10.9132	-3.79737	ref	1	0	0.001	Bile acid:sodium symporter family protein.				AT4G22840
Os06t0187700-01	28.5	21.6	30.2	30.5	4.7	6.3	4.9	3.4	ref	0.291	-2.189	-2.604	1	1.22349	-4.55989	-6.0797	ref	0.868	0.005	0.003	Conserved hypothetical protein.				NA
Os06t0137400-00	57.5	65.3	27.4	27.4	4.7	5.3	1	1	ref	-1.161	-3.618	-5.937	1	-2.23612	-12.278	-61.2654	ref	0.009	0	0	Hypothetical conserved gene.				NA
Os08t0506850-00	11.5	2.2	6.7	2.9	62.8	52.2	33.2	31.7	ref	-0.19	3.509	2.689	1	-1.14076	11.3845	6.44866	ref	1	0.046	0.098	Hypothetical gene.				NA
Os08t0384900-01	114.9	108.9	104.6	92.8	156.4	135.5	138.7	139.9	ref	-0.183	0.38	0.316	1	-1.13524	1.30134	1.24487	ref	0.539	0.041	0.072	Zinc finger, RING/FYVE/PHD-type domain containing protein.				AT1G11020
Os12t0113550-01	1	1	1	1	1	1	1	1
Os05t0157901-00	1.8	1	1	1	1	1	3.6	1
Os01t0158900-02	85	75.9	100.8	89.6	294.9	275.3	186.3	214.2	ref	0.243	1.827	1.314	1	1.18345	3.54799	2.4863	ref	0.447	0.001	0.002	Hypothetical conserved gene.				AT5G05660
Os05t0109825-00	47	47	38.7	53.8	461.5	483.5	305.9	416.9	ref	-0.043	3.329	2.926	1	-1.03025	10.0491	7.6	ref	1	0.001	0.001	Hypothetical protein.	BP;;GO:0016567_protein_ubiquitination AT2G18915	CC;;GO:0005737_cytoplasm AT3G14070;GO:0005634_nucleus AT1G55080	MF;;GO:0005515_protein_binding AT1G55080;GO:0008270_zinc_ion_binding AT4G31450;GO:0016874_ligase_activity AT3G55630	AT5G59550
Os01t0584100-01	23.6	39.3	18.9	32.4	10.4	29.8	40.9	30.9	ref	-0.299	-0.791	0.223	1	-1.23029	-1.73027	1.16716	ref	1	0.505	1	Similar to hydroxyproline-rich glycoprotein family protein.				NA
Os10t0442700-02	3.4	3.9	3.8	2.3	2.9	5.3	1	1.8	ref	-0.301	0.107	-1.441	1	-1.232	1.07699	-2.71509	ref	1	1	0.096	Similar to Protein serine/threonine kinase (Protein kinase).				AT5G08305
Os06t0109000-00	316.9	320	357.9	556	188.2	209.1	172.1	193.2	ref	0.486	-0.683	-0.804	1	1.40056	-1.60547	-1.74594	ref	0.469	0.092	0.061	Phosphoglycerate mutase domain containing protein.				AT3G05170
Os02t0321500-01	161.8	141.9	192.2	160	111.5	103.5	161.8	162.5	ref	0.211	-0.496	0.098	1	1.15749	-1.4103	1.07029	ref	0.581	0.034	0.739	Cellular retinaldehyde-binding/triple function, C-terminal domain containing protein.				AT5G63060
Os07t0672050-00	1	1	1	1	2.9	1	1	1	ref	0	0.768	0	1	1	1.70291	1	ref	1	0.396	1	NA				NA
Os05t0540600-01	100.4	123	92.4	87.1	62.8	54.4	60.2	48.6	ref	-0.309	-0.927	-1.039	1	-1.23885	-1.90132	-2.0548	ref	0.55	0.014	0.011	Cyclin-like F-box domain containing protein.				NA
Os06t0115200-01	117.3	172.6	146	188.3	132	155.8	97.5	109.2	ref	0.221	0.011	-0.464	1	1.16554	1.00765	-1.37936	ref	0.976	1	0.273	ER-localized glycosylated membrane protein, Ethylene signaling	BP;;GO:0006333_chromatin_assembly_or_disassembly AT2G20020	CC;;GO:0005783_endoplasmic_reticulum AT1G57750;GO:0016021_integral_component_of_membrane AT1G57750;GO:0005774_vacuolar_membrane AT3G14070	MF;;	AT1G75140
Os08t0470000-01	8.3	2.8	4.8	3.5	1	5.3	1	1.8	ref	-0.234	-1.066	-1.845	1	-1.17609	-2.09362	-3.59253	ref	1	0.607	0.297	Conserved hypothetical protein.				NA
Os02t0102300-01	79.35	82.35	64.6	59.5	21.6	26.1	24.15	28.05	ref	-0.383	-1.767	-1.635	1	-1.30405	-3.40345	-3.10588	ref	0.257	0.001	0.001	Arsenate reductase, Sulfurtransferase/rhodanese-like protein, Regulation of arsenic accumulation	BP;;GO:0006569_tryptophan_catabolic_process AT2G30870;GO:0009684_indoleacetic_acid_biosynthetic_process AT2G30870	CC;;GO:0009507_chloroplast AT1G32550	MF;;GO:0004792_thiosulfate_sulfurtransferase_activity AT1G79230	AT2G21045
Os01t0854651-00	1	1	1	1	1	1	1	1	ref	0	0	0	1	1	1	1	ref	1	1	1	Similar to Adenylate cyclase.				NA
Os04t0684200-01	131.1	149.6	132.8	112.9	405.4	326.5	235.2	231.9	ref	-0.194	1.377	0.738	1	-1.14393	2.59728	1.66786	ref	0.751	0.003	0.022	Brassinosteroid (BR) signaling kinase, Regulation of BR signaling				AT1G63500
Os01t0874800-03	205.4	193.8	189.4	210.3	51.5	64	55	48.6	ref	0	-1.797	-1.948	1	1	-3.47497	-3.85839	ref	1	0.001	0.001	5'-3' exonuclease domain containing protein.				AT1G34380
Os04t0486300-01	4.2	1.6	12.3	8.5	1	1	2.3	5	ref	1.98	-1.374	0.388	1	3.94493	-2.59188	1.30858	ref	0.243	0.198	0.908	Protein of unknown function DUF295 family protein.				NA
Os07t0183100-00	1	1	1	1	4.7	1	3.6	2.6	ref	0	1.116	1.613	1	1	2.16745	3.05887	ref	1	0.408	0.221	Transcriptional factor B3 domain containing protein.				NA
Os01t0550800-01	1	1	1	1	1	1	1	1	ref	0	0	0	1	1	1	1	ref	1	1	1	Protein of unknown function DUF239, plant domain containing protein.	BP;;GO:0006979_response_to_oxidative_stress AT5G06720	CC;;GO:0005576_extracellular_region AT3G12150	MF;;	AT3G13510
Os01t0672400-03	210.2	247.5	174.3	224.1	1528.6	1497.5	921	1048.3	ref	-0.207	2.73	2.107	1	-1.15429	6.63456	4.30795	ref	0.761	0.001	0.001	Drought induced 19 family protein.				AT5G26990
Os12t0626150-00	4.65	6.6	6.65	4.75	1	4.2	1.65	1.8	ref	0.021	-1.435	-1.685	1	1.01466	-2.70382	-3.2154	ref	1	0.253	0.184	Conserved hypothetical protein.				NA
Os01t0929200-01	35.7	34.6	33	38.7	59	57.6	60.2	60.8	ref	0.024	0.73	0.784	1	1.01677	1.65864	1.7219	ref	1	0.003	0.003	Serine/threonine protein kinase domain containing protein.	BP;;	CC;;GO:0005886_plasma_membrane AT5G40380	MF;;GO:0016301_kinase_activity AT4G24480	AT3G26700
Os11t0597601-01	2.6	2.8	1	1	1	1	1	1	ref	-1.432	-1.432	-1.432	1	-2.69821	-2.69821	-2.69821	ref	0	0	0	Hypothetical conserved gene.				NA
Os06t0154800-01	34.1	45.8	41.5	45.9	21.55	43.7	28.65	31.7	ref	0.143	-0.365	-0.391	1	1.1042	-1.28788	-1.3113	ref	1	0.657	0.62	Hypothetical conserved gene.				NA
Os08t0192200-01	58.35	48.5	76.85	59.45	26.25	28.2	106.5	117.7	ref	0.346	-0.967	1.074	1	1.27103	-1.95477	2.10526	ref	0.483	0.013	0.01	Conserved hypothetical protein.				NA
Os04t0413600-01	857.7	858.6	493.5	439.75	586.05	701.7	251.9	340.55	ref	-0.881	-0.42	-1.551	1	-1.84165	-1.33793	-2.9302	ref	0.095	0.17	0.004	Similar to 40S ribosomal protein S14 (Clone MCH2).				AT3G52580
Os05t0147300-00	34.9	36.35	25.95	27.7	20.65	15.4	18.4	11.9	ref	-0.41	-0.998	-1.267	1	-1.32869	-1.99723	-2.40661	ref	0.674	0.046	0.024	Similar to calcium ion binding protein.				AT3G24110
Os03t0261900-02	76.9	68.2	53.7	48.8	83.4	69.3	94.9	70.4	ref	-0.5	0.07	0.175	1	-1.41421	1.04972	1.12896	ref	0.325	1	0.68	Armadillo-like helical domain containing protein.				AT4G27640
Os09t0338575-00	1	1	1	1	1	1	1	1
Os02t0689800-01	164.55	182	172.85	178.6	413.8	381.5	403.1	432.2	ref	0.022	1.199	1.27	1	1.01537	2.2958	2.41162	ref	1	0.001	0.001	Similar to DEAD/DEAH box helicase domain-containing protein PIE1.	BP;;GO:0007267_cell-cell_signaling AT1G02140;GO:0042766_nucleosome_mobilization AT2G20020;GO:0043140_ATP-dependent_3'-5'_DNA_helicase_activity AT2G16440;GO:0016444_somatic_cell_DNA_recombination AT5G20850;GO:0006346_methylation-dependent_chromatin_silencing AT1G23490|AT1G59750;GO:0009630_gravitropism AT2G20180;GO:0010048_vernalization_response AT2G45240;GO:0051983_regulation_of_chromosome_segrega…	CC;;GO:0005700_polytene_chromosome AT3G46010;GO:0031011_Ino80_complex AT3G57300;GO:0005874_microtubule AT2G45240	MF;;GO:0005524_ATP_binding AT2G33840;GO:0043014_alpha-tubulin_binding AT3G57300;GO:0000975_regulatory_region_DNA_binding AT3G55630;GO:0003779_actin_binding AT2G45240	AT3G12810
Os10t0421600-00	1	1	1	1	1	1	1	1	ref	0	0	0	1	1	1	1	ref	1	1	1	NA				NA
Os10t0481500-00	1.4	1.9	1	1	3.8	1	1	1	ref	-0.706	0.257	-0.706	1	-1.63128	1.19499	-1.63128	ref	0.889	1	0.604	Similar to Flotillin-like protein 1.	BP;;GO:0001934_positive_regulation_of_protein_phosphorylation AT4G22340;GO:0009873_ethylene-activated_signaling_pathway AT1G42990;GO:1901890_positive_regulation_of_cell_junction_assembly AT5G25250;GO:2000049_positive_regulation_of_cell-cell_adhesion_mediated_by_cadherin AT5G25250;GO:0022617_extracellular_matrix_disassembly AT5G25250;GO:0002090_regulation_of_receptor_internalization AT5G25250;GO:1…	CC;;GO:0016600_flotillin_complex AT5G25250;GO:0030864_cortical_actin_cytoskeleton AT5G35390;GO:0044291_cell-cell_contact_zone AT5G25250;GO:0042383_sarcolemma AT5G25250;GO:0005765_lysosomal_membrane AT5G07830;GO:0008180_COP9_signalosome AT1G02090;GO:0035023_regulation_of_Rho_protein_signal_transduction AT5G25250;GO:0016323_basolateral_plasma_membrane AT1G66360;GO:0034451_centriolar_satellite AT5G2…	MF;;GO:0035255_ionotropic_glutamate_receptor_binding AT5G25250;GO:0046982_protein_heterodimerization_activity AT2G37060;GO:0002020_protease_binding AT5G25250;GO:0032092_positive_regulation_of_protein_binding AT5G25250	AT5G25250
Os11t0186200-01	689.65	728.9	1066.6	986.6	2097.7	1979.4	1671.1	1653.95	ref	0.533	1.523	1.229	1	1.44693	2.87388	2.34404	ref	0.019	0	0	Similar to Aldehyde dehydrogenase (EC 1.2.1.3).				AT1G44170
Os07t0239400-01	384.7	398.4	439.4	334.8	594.4	606.75	386.35	372.45	ref	-0.03	0.617	-0.045	1	-1.02101	1.53368	-1.03168	ref	1	0.028	1	Similar to Ethylene-responsive small GTP-binding protein.				AT5G59840
Os05t0105300-01	36.5	31.7	41.5	31.8	12.2	13.8	28	19.6	ref	0.095	-1.39	-0.538	1	1.06807	-2.62079	-1.45196	ref	1	0.013	0.183	CAP-Gly domain containing protein.	BP;;GO:0007021_tubulin_complex_assembly AT1G71440;GO:0009793_embryo_development_ending_in_seed_dormancy AT1G02140;GO:0000911_cytokinesis_by_cell_plate_formation AT3G60600	CC;;GO:0009507_chloroplast AT1G32550	MF;;	AT1G71440
Os04t0675101-00	18	14	13.2	46.9	102.1	88.5	65.3	76.1	ref	0.648	2.582	2.151	1	1.56699	5.98769	4.44136	ref	0.912	0.04	0.07	ATPase-like, ATP-binding domain domain containing protein.	BP;;	CC;;GO:0005737_cytoplasm AT3G14070;GO:0009506_plasmodesma AT4G27090	MF;;GO:0008270_zinc_ion_binding AT4G31450	AT5G23110
Os02t0744600-01	31.7	18.1	26.4	18	47.8	36.2	48.6	18.8	ref	-0.136	0.796	0.336	1	-1.09885	1.73628	1.26225	ref	1	0.444	0.941	Hypothetical conserved gene.				NA
Os09t0128600-03	56.7	36.95	64.55	51.25	65.6	80	78.85	56.7
Os03t0769500-01	2.6	6.9	2.9	3.5	45.9	38.4	35.7	36.5	ref	-0.411	3.309	3.091	1	-1.32961	9.91079	8.52087	ref	1	0.009	0.011	EF-Hand type domain containing protein.				AT3G50770
Os01t0800900-01	1.8	3.9	3.8	6	1	1	1	1.8	ref	0.85	-1.406	-0.982	1	1.8025	-2.65001	-1.9752	ref	0.662	0.121	0.275	Conserved hypothetical protein.				NA
Os09t0399901-00	1	1	1	1	1	1	2.3	1	ref	0	0	0.601	1	1	1	1.51677	ref	1	1	0.399	NA				NA
Os02t0705400-02	71.3	62.3	108.4	69.5	373.5	374.6	183.7	185.1	ref	0.381	2.489	1.468	1	1.30224	5.61389	2.76638	ref	0.637	0.002	0.01	Similar to Pathogen induced protein 2-4.	BP;;GO:0009269_response_to_desiccation AT2G30870;GO:0016036_cellular_response_to_phosphate_starvation AT1G28230;GO:0002238_response_to_molecule_of_fungal_origin AT5G10380;GO:0042631_cellular_response_to_water_deprivation AT5G13080;GO:0019375_galactolipid_biosynthetic_process AT5G13080;GO:0055114_oxidation-reduction_process AT2G26170	CC;;GO:0005886_plasma_membrane AT5G40380;GO:0005737_cytoplasm AT3G14070	MF;;GO:0009055_electron_carrier_activity AT1G32550;GO:0008199_ferric_iron_binding AT4G03240	AT2G21620
Os01t0641800-00	12.7	10.45	7.1	7.6	74.95	104.5	64.7	76.9	ref	-0.649	2.942	2.614	1	-1.56808	7.68476	6.12199	ref	0.247	0.001	0.001	Similar to Carbonic anhydrase.				AT5G17760
Os09t0111800-02	68.45	61.4	60.8	75.5	192.9	182.45	182.4	194	ref	0.064	1.533	1.537	1	1.04536	2.89387	2.9019	ref	1	0.001	0.002	Nucleotide-binding, alpha-beta plait domain containing protein.				AT1G05970
Os06t0289900-01	3116	3857.6	2142.6	3097.9	377.3	536.8	389.6	436.2	ref	-0.428	-2.946	-3.072	1	-1.34537	-7.7061	-8.40938	ref	0.674	0.002	0.002	UDP-glucuronosyl/UDP-glucosyltransferase family protein.	BP;;GO:0009723_response_to_ethylene AT3G28910;GO:0009738_abscisic_acid-activated_signaling_pathway AT5G06860;GO:0042538_hyperosmotic_salinity_response AT5G46830;GO:0009414_response_to_water_deprivation AT4G13850;GO:0046345_abscisic_acid_catabolic_process AT4G19230;GO:0009611_response_to_wounding AT2G26170	CC;;GO:0016020_membrane AT3G14070	MF;;GO:0010294_abscisic_acid_glucosyltransferase_activity AT2G31750	AT3G16520
Os02t0809300-01	13.1	21	24.5	28	1	1	1	1	ref	0.659	-4.052	-4.052	1	1.57899	-16.5872	-16.5872	ref	0.31	0.001	0.001	Conserved hypothetical protein.				NA
Os12t0192800-00	1	1	1	1	1	1	1	1	ref	0	0	0	1	1	1	1	ref	1	1	1	NA				NA
Os09t0464400-00	24.4	23.4	28.3	19.2	27.2	22.3	31.9	32.5	ref	-0.036	0.044	0.43	1	-1.02527	1.03097	1.34723	ref	1	1	0.239	Peptidase C19, ubiquitin carboxyl-terminal hydrolase 2 domain containing protein.				AT5G65450
Os01t0846500-02	12.7	6.6	11.8	12	15.05	5.8	8.7	7.5	ref	0.378	0.029	-0.181	1	1.29954	1.0203	-1.13367	ref	1	1	1	PAP/25A core domain containing protein.				AT2G39740
Os07t0514400-00	1	1	1.95	1	1	1	1	1	ref	0.482	0	0	1	1.39668	1	1	ref	0.674	1	1	Domain of unknown function DUF629 domain containing protein.				NA
Os03t0589701-00	1	1	1	1	1	1	1	1	ref	0	0	0	1	1	1	1	ref	1	1	1	NA				NA
Os11t0565920-00	18.8	31.7	1	1	17.8	20.2	1	1	ref	-4.61	-0.364	-4.61	1	-24.4201	-1.28699	-24.4201	ref	0.005	0.431	0.001	Leucine-rich repeat domain containing protein.				AT2G34930
Os12t0214600-00	1	1	18	14.2	1	1	11.3	4.2	ref	3.999	0	2.784	1	15.9889	1	6.88759	ref	0.029	1	0.016	NA				NA
Os02t0744666-00	1	1	1	1	1	1	1	1	ref	0	0	0	1	1	1	1	ref	1	1	1	Hypothetical protein.				NA
Os10t0344600-00	1	1	1	1	1	1	1	1	ref	0	0	0	1	1	1	1	ref	1	1	1	NA				NA
Os10t0533100-01	1	1	1	1	1	1	1	1	ref	0	0	0	1	1	1	1	ref	1	1	1	Similar to ABC-type Co2+ transport system, permease component.	BP;;GO:0010207_photosystem_II_assembly AT1G22700;GO:0046777_protein_autophosphorylation AT4G28350;GO:0006098_pentose-phosphate_shunt AT4G24620;GO:0010155_regulation_of_proton_transport AT1G42970	CC;;GO:0009535_chloroplast_thylakoid_membrane AT2G05100;GO:0016021_integral_component_of_membrane AT1G57750	MF;;GO:0003674_molecular_function AT1G55080	AT5G52780
Os06t0622400-00	1	1	1	1	1	1	1	1	ref	0	0	0	1	1	1	1	ref	1	1	1	Hypothetical protein.				NA
Os05t0561400-00	5.8	3.4	4.8	3.5	1	1	1	1	ref	-0.116	-2.151	-2.151	1	-1.08373	-4.44136	-4.44136	ref	1	0.007	0.008	Conserved hypothetical protein.				NA
Os11t0172100-00	24.4	23.4	4.8	8.5	2.9	1	1	1	ref	-1.903	-3.811	-4.579	1	-3.7399	-14.0354	-23.901	ref	0.231	0.01	0.006	Similar to Pectinesterase.				AT2G45220
Os04t0306750-01	131.85	138.7	118.75	115.05	43.1	49	57.6	43	ref	-0.21	-1.557	-1.442	1	-1.15669	-2.94241	-2.71697	ref	0.746	0.003	0.004	Similar to OSIGBa0096F13.8 protein.				NA
Os10t0550750-00	1	1	1	1	1	1	1	1	ref	0	0	0	1	1	1	1	ref	1	1	1	Protein of unknown function DUF3527 domain containing protein.				AT4G11450
Os02t0696500-02	198.1	208	210.1	206.5	281.8	298.8	215.9	176.2	ref	0.037	0.516	-0.058	1	1.02598	1.42999	-1.04102	ref	1	0.023	0.966	Similar to Xyloglucan endotransglucosylase/hydrolasev protein 30 (Fragment).				AT1G32170
Os04t0493100-01	127	128.9	194.1	185.2	2575.1	2609.7	2948.7	3252.8	ref	0.567	4.341	4.597	1	1.48144	20.2661	24.2011	ref	0.015	0	0	Basic helix-loop-helix dimerisation region bHLH domain containing protein.				AT2G31730
Os03t0251600-00	1	1	1	1	10.35	14.9	7.4	11.1	ref	0	3.634	3.18	1	1	12.4149	9.06307	ref	1	0.001	0.002	Similar to integral membrane single C2 domain protein.				AT3G61050
Os06t0691600-01	392	370.1	166.7	216.6	21.6	24.5	31.9	33.3	ref	-1.003	-4.049	-3.547	1	-2.00416	-16.5528	-11.6884	ref	0.042	0	0	EF-Hand type domain containing protein.				NA
Os03t0257500-01	6.25	5.1	4.8	2.9	2.9	2.1	1	1.4	ref	-0.598	-1.194	-2.254	1	-1.51362	-2.28786	-4.77004	ref	0.624	0.064	0.01	Protein of unknown function DUF292, eukaryotic domain containing protein.				NA
Os08t0441400-01	55.9	69.4	56.6	86.5	29.1	18.1	20.3	21.2	ref	0.168	-1.44	-1.586	1	1.1235	-2.71321	-3.00216	ref	1	0.032	0.025	Cytochrome c oxidase, subunit VIb domain containing protein.	BP;;	CC;;GO:0005739_mitochondrion AT5G46920;GO:0005634_nucleus AT1G55080	MF;;GO:0004129_cytochrome-c_oxidase_activity AT3G15640	AT5G58005
Os06t0710500-01	18	7.5	20.8	26.1	10.4	11.7	11.3	13.9	ref	1.004	-0.075	0.109	1	2.00555	-1.05336	1.07848	ref	0.448	1	1	Harpin-induced 1 domain containing protein.	BP;;GO:0008150_biological_process AT1G55080	CC;;GO:0009507_chloroplast AT1G32550	MF;;GO:0003674_molecular_function AT1G55080	AT5G45320
Os01t0616100-01	80.15	86.75	85.3	112.55	188.25	164.85	182.4	177.85	ref	0.233	1.079	1.111	1	1.17528	2.11257	2.15995	ref	0.674	0.008	0.008	Similar to kinase family protein.	BP;;	CC;;GO:0005829_cytosol AT4G27090;GO:0016020_membrane AT3G14070	MF;;GO:0005524_ATP_binding AT2G33840;GO:0004672_protein_kinase_activity AT4G24480	AT1G71410
Os09t0253166-00	1	1	1	1	1	1	1	1	ref	0	0	0	1	1	1	1	ref	1	1	1	NA				NA
Os10t0339532-00	4.2	1.6	4.8	3.5	8.5	4.2	12.6	13.1
Os07t0510200-01	26	36.4	12.3	17.3	8.5	4.2	4.9	5	ref	-1.077	-2.364	-2.636	1	-2.10964	-5.14796	-6.21606	ref	0.345	0.014	0.011	Glycoside hydrolase, family 17 protein.				AT1G11820
Os01t0119100-00	104	161.35	98.5	149.7	167.6	173.9	55.7	66	ref	-0.093	0.398	-1.095	1	-1.06659	1.31768	-2.13613	ref	1	0.474	0.06	Similar to Glycosyltransferase.				AT3G18170
Os07t0587400-01	33.3	32.25	33.95	26.15	63.7	65.6	40.9	42.55	ref	-0.137	0.98	0.348	1	-1.09962	1.97247	1.27279	ref	0.891	0.006	0.127	Similar to Eukaryotic peptide chain release factor subunit 1-3 (eRF1-3) (Eukaryotic release factor 1-3) (Omnipotent suppressor protein 1 homolog 3) (SUP1 homolog 3).				AT3G26618
Os01t0348900-01	3294.5	3108.2	8368.5	7176	266.8	291.3	1052.2	1123.4	ref	1.276	-3.521	-1.557	1	2.42167	-11.4796	-2.94241	ref	0.009	0	0.001	Jacalin-related mannose-binding lectin, Salinity tolerance, Resistance to M. oryzae				NA
Os08t0398450-00	1	1	1	1	1	1	1	1.8	ref	0	0	0.424	1	1	1	1.34164	ref	1	1	0.399	Conserved hypothetical protein.				AT5G62740
Os10t0544500-01	152.45	183.5	164.4	185.15	181.65	171.75	159.25	174.6	ref	0.061	0.079	-0.004	1	1.04319	1.05629	-1.00278	ref	1	0.874	1	WD40 repeat-like domain containing protein.				AT4G35140
Os08t0255020-00	1	1	1	1	1	1	1	1	ref	0	0	0	1	1	1	1	ref	1	1	1	Conserved hypothetical protein.				NA
Os03t0817200-01	50.3	75.3	126.3	141.8	29.1	20.2	37	64	ref	1.121	-1.344	-0.339	1	2.17498	-2.53854	-1.26488	ref	0.274	0.059	0.709	Amino acid transporter, transmembrane domain containing protein.				AT3G11900
Os06t0594600-01	11.1	11.6	2.4	4.75	5.7	2.05	2.3	5.45	ref	-1.749	-1.731	-1.68	1	-3.36125	-3.31958	-3.20428	ref	0.393	0.165	0.181	BAHD acyltransferase, Glucuronoarabinoxylan modification in grass cell wall				AT3G62160
Os09t0497400-02	351.6	355.1	373	323.8	440.95	473.35	368.35	374.1	ref	-0.024	0.371	0.071	1	-1.01677	1.29325	1.05044	ref	1	0.025	0.692	Similar to Protein pob.				AT4G12590
Os05t0381500-01	244.15	257.8	314.6	287.9	125.5	111.5	214.55	250.5	ref	0.263	-1.085	-0.114	1	1.19997	-2.12138	-1.08222	ref	0.381	0.003	0.604	Similar to predicted protein.	BP;;GO:0008150_biological_process AT1G55080	CC;;GO:0009507_chloroplast AT1G32550	MF;;GO:0003674_molecular_function AT1G55080	AT2G38780
Os01t0627967-00	2.6	4.2	4.3	4.45	11.3	22.35	6.15	5.85	ref	0.405	2.266	0.86	1	1.32409	4.80988	1.81504	ref	0.926	0.015	0.217	Hypothetical protein.				AT3G14660
Os01t0706900-01	13.9	15.2	2.9	15.5	4.7	8.5	4.9	4.2	ref	-1.116	-1.201	-1.68	1	-2.16745	-2.29899	-3.20428	ref	0.768	0.436	0.261	Similar to Auxin amidohydrolase.				AT1G51760
Os08t0337001-00	5.4	8.65	7.15	11.05	6.6	4.75	8.7	2.2	ref	0.379	-0.288	-0.644	1	1.30044	-1.22095	-1.56266	ref	1	1	0.735	Hypothetical conserved gene.				AT5G55390
Os09t0264400-01	4.65	12.5	3.35	6.05	1	1	1.65	1.8	ref	-0.76	-2.931	-2.145	1	-1.69349	-7.62639	-4.42292	ref	0.735	0.019	0.05	Cytochrome P450 family protein.				AT5G07990
Os05t0156200-01	18	21.6	12.3	20.5	6.6	15.9	8.7	16.3	ref	-0.312	-0.945	-0.728	1	-1.24143	-1.92519	-1.65634	ref	1	0.361	0.507	Conserved hypothetical protein.	BP;;GO:0008150_biological_process AT1G55080	CC;;GO:0005634_nucleus AT1G55080	MF;;GO:0003674_molecular_function AT1G55080	AT2G25920
Os05t0148600-01	231.2	230.9	216.7	209.1	104	82.1	118.1	106	ref	-0.118	-1.322	-1.046	1	-1.08523	-2.50012	-2.0648	ref	0.962	0.002	0.005	Na<sup>+</sup>/H<sup>+</sup> antiporter, Salt stress response	BP;;GO:0048366_leaf_development AT1G73590;GO:0006635_fatty_acid_beta-oxidation AT1G50940;GO:0090333_regulation_of_stomatal_closure AT5G13750;GO:0010351_lithium_ion_transport AT2G19600;GO:0006869_lipid_transport AT2G18915;GO:0010107_potassium_ion_import AT2G26650|AT2G30070;GO:0009651_response_to_salt_stress AT3G14070;GO:0015385_sodium:proton_antiporter_activity AT2G30240;GO:0055075_potassium_ion_h…	CC;;GO:0016558_protein_import_into_peroxisome_matrix AT5G13570;GO:0007035_vacuolar_acidification AT1G68840;GO:0005802_trans-Golgi_network AT4G38500;GO:0032580_Golgi_cisterna_membrane AT4G30440;GO:0016021_integral_component_of_membrane AT1G57750;GO:0005789_endoplasmic_reticulum_membrane AT4G22340;GO:0005769_early_endosome AT5G11040;GO:0005576_extracellular_region AT3G12150;GO:0000325_plant-type_va…	MF;;GO:0005516_calmodulin_binding AT1G04160;GO:0015386_potassium:proton_antiporter_activity AT5G27150	AT3G05030
Os12t0297500-01	175.5	179.7	196.9	198.4	109.6	109.9	194	167.3	ref	0.154	-0.694	0.021	1	1.11265	-1.61776	1.01466	ref	0.476	0.003	1	Pyruvate phosphate dikinase, PEP/pyruvate-binding domain containing protein.				AT5G26570
Os11t0210500-02	1	1	1	3.5	10.4	11.7	6.1	5	ref	0.904	3.463	2.465	1	1.87125	11.0272	5.52127	ref	0.685	0.015	0.044	Similar to Alcohol dehydrogenase.				AT1G77120
Os08t0512200-00	2.6	3.65	2.85	2.25	1	1	1	1	ref	-0.283	-1.623	-1.623	1	-1.21672	-3.08015	-3.08015	ref	0.709	0.005	0.005	Similar to heavy metal-associated domain containing protein.				NA
Os04t0506800-01	3.4	1	1.9	2.3	19.7	20.2	26.7	27.6	ref	0.181	3.435	3.88	1	1.13367	10.8153	14.723	ref	1	0.014	0.01	Glycosyl transferase, family 29 protein.				AT1G08280
Os01t0655600-00	1	1	1	1	4.7	3.1	1	1	ref	0	1.932	0	1	1	3.81584	1	ref	1	0.003	1	NA				NA
Os10t0128900-00	1	1	1	1	1	1	1	1	ref	0	0	0	1	1	1	1	ref	1	1	1	Conserved hypothetical protein.				AT5G59550
Os09t0517850-00	1	1.6	1	1	1	2.1	3.6	1.8	ref	-0.339	0.196	1.009	1	-1.26488	1.14552	2.01252	ref	1	1	0.283	NA				NA
Os05t0302600-01	153.7	180.2	160.2	178.3	79.6	104.5	125.8	161.7	ref	0.022	-0.868	-0.223	1	1.01537	-1.82513	-1.16716	ref	1	0.034	0.582	TRAM, LAG1 and CLN8 homology domain containing protein.	BP;;GO:0008150_biological_process AT1G55080	CC;;GO:0009507_chloroplast AT1G32550;GO:0016021_integral_component_of_membrane AT1G57750	MF;;GO:0003674_molecular_function AT1G55080	AT5G14285
Os05t0486966-00	1	1	1	1	1	1	1	1	ref	0	0	0	1	1	1	1	ref	1	1	1	NA				NA
Os10t0485300-01	287.35	296.7	297.2	242.7	726.45	712.95	742.1	762.45	ref	-0.121	1.301	1.365	1	-1.08749	2.464	2.57576	ref	0.814	0.001	0.001	Hypothetical conserved gene.				AT4G33630
Os10t0510200-00	1	1.6	1	1.6	1	3.1	1	1	ref	0	0.477	-0.339	1	1	1.39185	-1.26488	ref	1	0.807	0.976	Hypothetical conserved gene.				NA
Os01t0330800-00	1	1	1	1	1	1	1	1	ref	0	0	0	1	1	1	1	ref	1	1	1	NA				NA
Os06t0703900-01	204.6	192.6	126.3	126.7	62.8	73.6	93.6	79.3	ref	-0.65	-1.546	-1.204	1	-1.56917	-2.92006	-2.30378	ref	0.069	0.001	0.003	MYB-CC domain containing transcription factor, Positive regulation of Pi-starvation signaling and Pi-homeostasis				AT3G13040
Os07t0668000-00	9.85	9.55	9.95	6.65	26.25	23.95	17.7	9.45	ref	-0.254	1.37	0.415	1	-1.19251	2.58471	1.3333	ref	1	0.05	0.561	Similar to cDNA clone:J033024L12, full insert sequence.				NA
Os12t0495263-00	1	1	1	1	1	1	1	1	ref	0	0	0	1	1	1	1	ref	1	1	1	NA				NA
Os03t0239300-03	345.9	364.2	546.3	648.4	74	106.7	111.7	147.2	ref	0.746	-1.998	-1.469	1	1.67714	-3.99446	-2.7683	ref	0.248	0.005	0.012	Zinc finger, C2H2-type domain containing protein.				NA
Os10t0433925-00	1.4	1.6	1	1	1	2.05	1	1	ref	-0.582	-0.064	-0.582	1	-1.49692	-1.04536	-1.49692	ref	0.657	1	0.354	NA				NA
Os04t0588900-00	1	1	1	1	1	1	1	1	ref	0	0	0	1	1	1	1	ref	1	1	1	NA				NA
Os03t0804600-00	1	1	1	1	1	1	1	1	ref	0	0	0	1	1	1	1	ref	1	1	1	Similar to Germin-like protein 3-7.				NA
Os09t0237900-01	171.05	142.2	129.05	95.6	38.4	33.55	58.25	49.45
Os03t0694900-01	152.9	118.9	78.2	111	111.5	91.7	70.5	86.6	ref	-0.533	-0.415	-0.787	1	-1.44693	-1.3333	-1.72548	ref	0.473	0.344	0.085	Similar to Valyl-tRNA synthetase (EC 6.1.1.9) (Valine--tRNA ligase) (ValRS).	BP;;GO:0006418_tRNA_aminoacylation_for_protein_translation AT5G26710	CC;;GO:0005737_cytoplasm AT3G14070	MF;;GO:0004812_aminoacyl-tRNA_ligase_activity AT5G26710	AT1G14610
Os11t0706200-01	1	1	1	1	1	1	1	1	ref	0	0	0	1	1	1	1	ref	1	1	1	GRAS protein, Regulation of heading date and yield				AT2G37650
Os10t0336700-00	2.2	1	1	1.65	1.95	1	1	1
Os01t0878300-01	170.25	200	177.6	169.45	133.95	134.4	146.4	164.15	ref	-0.089	-0.46	-0.251	1	-1.06363	-1.37554	-1.19003	ref	0.975	0.027	0.144	Protein kinase, core domain containing protein.	BP;;GO:0030154_cell_differentiation AT1G55080;GO:0007169_transmembrane_receptor_protein_tyrosine_kinase_signaling_pathway AT2G41820;GO:0007172_signal_complex_assembly AT1G75820;GO:0009960_endosperm_development AT1G26830;GO:0009934_regulation_of_meristem_structural_organization AT5G46700;GO:0004702_receptor_signaling_protein_serine/threonine_kinase_activity AT5G19010	CC;;GO:0016021_integral_component_of_membrane AT1G57750;GO:0005886_plasma_membrane AT5G40380	MF;;GO:0043621_protein_self-association AT1G15910;GO:0033612_receptor_serine/threonine_kinase_binding AT2G13790;GO:0005524_ATP_binding AT2G33840	AT1G72180
Os07t0294300-01	1	1	169.6	162.5	1	1	173.4	132.6	ref	7.375	0	7.244	1	165.995	1	151.587	ref	0	1	0	Conserved hypothetical protein.				NA
Os04t0481100-01	42.6	45.2	47.15	66.05	38.45	44.75	65.95	61.55	ref	0.347	-0.081	0.538	1	1.27191	-1.05775	1.45196	ref	0.561	1	0.104	Similar to H0510A06.3 protein.				AT3G57520
Os09t0256600-00	1	1	1	1	1	1	1	1	ref	0	0	0	1	1	1	1	ref	1	1	1	Similar to seven-transmembrane-domain protein 1.				AT3G28007
Os10t0337100-00	1	1	1	1	1	1	1	1	ref	0	0	0	1	1	1	1	ref	1	1	1	NA				NA
Os06t0174350-01	28.05	32.25	26.4	17	23.45	26.6	22.9	19.2	ref	-0.506	-0.268	-0.52	1	-1.42011	-1.20414	-1.43396	ref	0.502	0.587	0.221	Hypothetical conserved gene.				NA
Os03t0682100-00	19.6	12.2	7.6	5.4	16	22.3	31.9	32.5	ref	-1.271	0.289	1.058	1	-2.41329	1.22179	2.08204	ref	0.16	0.711	0.078	Similar to nitrate and chloride transporter.	BP;;GO:0006355_regulation_of_transcription,_DNA-templated AT1G55080;GO:0034976_response_to_endoplasmic_reticulum_stress AT3G04710;GO:0010167_response_to_nitrate AT2G30870;GO:0019344_cysteine_biosynthetic_process AT1G66430;GO:0015706_nitrate_transport AT2G30870;GO:0009627_systemic_acquired_resistance AT5G58710;GO:0055085_transmembrane_transport AT3G14070;GO:0043090_amino_acid_import AT1G05350;GO:0…	CC;;GO:0006888_ER_to_Golgi_vesicle-mediated_transport AT1G23490|AT1G59750;GO:0005829_cytosol AT4G27090;GO:0009507_chloroplast AT1G32550;GO:0005774_vacuolar_membrane AT3G14070;GO:0009506_plasmodesma AT4G27090;GO:0016021_integral_component_of_membrane AT1G57750;GO:0005886_plasma_membrane AT5G40380;GO:0005634_nucleus AT1G55080	MF;;GO:0016579_protein_deubiquitination AT1G02090;GO:0005515_protein_binding AT1G55080;GO:0046872_metal_ion_binding AT1G32550	AT2G28120
Os05t0112150-00	1	1	1	1	1	1	1	1	ref	0	0	0	1	1	1	1	ref	1	1	1	NA				NA
Os12t0146400-01	17.2	12.2	12.3	10.75	5.7	5.25	7.45	5.05	ref	-0.333	-1.405	-1.24	1	-1.25963	-2.64818	-2.36199	ref	0.778	0.018	0.027	Conserved hypothetical protein.				NA
Os09t0474300-01	738.95	687.9	494.5	469	855.6	758.3	802.6	824.25	ref	-0.566	0.176	0.19	1	-1.48041	1.12975	1.14076	ref	0.033	0.164	0.141	Similar to Heat-shock protein precursor.				AT2G04030
Os02t0616600-02	1	1	1	1	1	8.5	1	1	ref	0	1.544	0	1	1	2.91602	1	ref	1	0.396	1	Conserved hypothetical protein.				NA
Os12t0592900-02	43	43.5	58.4	51.9	175.1	230.5	336.8	316.7	ref	0.348	2.216	2.917	1	1.27279	4.64603	7.55274	ref	0.408	0.001	0	Conserved hypothetical protein.				NA
Os09t0328066-00	2.6	2.75	3.35	1	3.8	1	1	1.4	ref	-0.547	-0.456	-1.176	1	-1.46104	-1.37173	-2.25949	ref	1	0.995	0.468	Hypothetical conserved gene.				AT1G69550
Os11t0474000-01	1	1	1	1	1	1	1	1	ref	0	0	0	1	1	1	1	ref	1	1	1	Similar to OSIGBa0140O07.1 protein.				NA
Os06t0116933-00	1	4.5	5.7	2.3	1	1	2.3	1	ref	0.771	-1.085	-0.484	1	1.70645	-2.12138	-1.39862	ref	1	0.548	0.992	Conserved hypothetical protein.				NA
Os01t0958100-01	526.9	479.2	507.7	433.4	367.9	391.7	462.9	534.8	ref	-0.099	-0.405	-0.014	1	-1.07103	-1.32409	-1.00975	ref	1	0.064	1	Similar to chloroplast SRP receptor cpFtsY precursor.				AT2G45770
Os04t0493050-00	1	1	1.9	1	4.7	7.4	4.9	1.8	ref	0.463	2.56	1.57	1	1.37841	5.89708	2.96905	ref	1	0.038	0.145	NA				NA
Os05t0505900-02	6.7	3.9	2.9	2.3	1	1	1	1	ref	-0.985	-2.354	-2.354	1	-1.97931	-5.1124	-5.1124	ref	0.206	0.005	0.005	Similar to CLE family OsCLE507 protein.				NA
Os01t0109200-00	1.8	1	2.9	1	2.9	4.2	1	1	ref	0.344	1.379	-0.424	1	1.26927	2.60088	-1.34164	ref	1	0.189	0.855	NA				NA
Os09t0385300-02	76.5	86.5	93.75	93.4	120.8	113.6	80.8	92.25	ref	0.202	0.526	0.086	1	1.15029	1.43993	1.06142	ref	0.458	0.015	0.688	Hypothetical protein.				NA
Os02t0536500-01	88.25	81.15	77.75	80.2	631.9	653.15	295.65	221.05	ref	-0.1	2.924	1.595	1	-1.07177	7.58947	3.02095	ref	1	0	0.002	Similar to H0622F05.5 protein.				NA
Os05t0536000-01	13.9	13.4	7.6	15.5	8.5	8.5	11.3	14.7	ref	-0.33	-0.683	-0.083	1	-1.25701	-1.60547	-1.05922	ref	0.98	0.28	1	Hypothetical conserved gene.				NA
Os08t0174500-02	1	1	1.9	1.6	2.9	1	1	1	ref	0.802	0.768	0	1	1.74352	1.70291	1	ref	0.674	0.403	1	Similar to Heading date 5.				AT4G14540
Os03t0734300-01	322.95	272.5	903.65	795.5	17.85	27.65	130.95	123.7	ref	1.515	-3.739	-1.221	1	2.85799	-13.3521	-2.33108	ref	0.052	0.001	0.021	Similar to Proteinase inhibitor type II CEVI57 precursor.				NA
Os08t0203900-01	50.7	69.95	49.5	76.1	38.45	36.75	30.6	28.85	ref	0.044	-0.664	-1.003	1	1.03097	-1.58447	-2.00416	ref	1	0.143	0.05	UAA transporter family protein.				AT5G19980
Os09t0550600-00	1	1	1	1	1	1	1	1	ref	0	0	0	1	1	1	1	ref	1	1	1	Similar to S-locus receptor-like kinase RLK14.				AT4G21390
Os02t0759700-01	1	1	1	1	1	1	1	1	ref	0	0	0	1	1	1	1	ref	1	1	1	Leucine-rich repeat 2 containing protein.				AT4G24390
Os07t0580200-01	4.6	5.1	5.7	3.2	3.8	3.7	2.95	2.6	ref	-0.182	-0.369	-0.806	1	-1.13446	-1.29146	-1.74836	ref	1	0.49	0.118	Conserved hypothetical protein.				NA
Os02t0556800-01	2188.6	2393.65	1350.05	1926.6	2582.6	3171.1	2528	2732.75	ref	-0.505	0.322	0.2	1	-1.41912	1.25006	1.1487	ref	0.384	0.383	0.665	Similar to proline-rich family protein.	BP;;GO:0043138_3'-5'_DNA_helicase_activity AT2G16440;GO:0036297_interstrand_cross-link_repair AT4G02070;GO:0061635_regulation_of_protein_complex_stability AT5G07020;GO:0042793_transcription_from_plastid_promoter AT1G69200;GO:0000725_recombinational_repair AT5G43080;GO:0007127_meiosis_I AT1G13900|AT4G29080;GO:0060543_negative_regulation_of_strand_invasion AT5G07020;GO:0034660_ncRNA_metabolic_proce…	CC;;GO:0000778_condensed_nuclear_chromosome_kinetochore AT1G28380;GO:0009902_chloroplast_relocation AT1G42970;GO:0044732_mitotic_spindle_pole_body AT5G19220;GO:0009535_chloroplast_thylakoid_membrane AT2G05100;GO:0005829_cytosol AT4G27090	MF;;GO:0005524_ATP_binding AT2G33840;GO:0005515_protein_binding AT1G55080;GO:0070336_flap-structured_DNA_binding AT5G07020;GO:0004674_protein_serine/threonine_kinase_activity AT4G24480	AT5G07020
Os03t0772800-02	592.3	624.8	510.5	530.9	324.9	481.3	300.8	286.9	ref	-0.225	-0.621	-1.05	1	-1.16878	-1.53794	-2.07053	ref	0.839	0.079	0.018	Cytochrome c oxidase, subunit VIa family protein.				NA
Os06t0141100-00	1	1	1.95	1.3	3.8	1	1	1.8	ref	0.671	0.963	0.424	1	1.59218	1.94936	1.34164	ref	0.971	0.469	0.941	Monosaccharide transporter.				AT5G61520
Os03t0183050-00	1	1	1	1	1	1	1	1	ref	0	0	0	1	1	1	1	ref	1	1	1	Hypothetical gene.				AT1G53910
Os07t0461950-00	1.4	1.9	1.95	3.5	1	1.55	1.65	3	ref	0.68	-0.39	0.448	1	1.60214	-1.31039	1.36415	ref	0.708	0.763	0.686	Hypothetical protein.				AT1G80600
Os02t0571000-00	1	1	1	1	1	1	1	1	ref	0	0	0	1	1	1	1	ref	1	1	1	Hypothetical protein.				NA
Os03t0799100-01	325.7	369.5	277.9	307.7	420.3	423.7	221	245.7	ref	-0.247	0.283	-0.574	1	-1.18674	1.21672	-1.48865	ref	0.341	0.092	0.012	Similar to WAVE-DAMPENED2.	BP;;GO:0008150_biological_process AT1G55080	CC;;GO:0005634_nucleus AT1G55080	MF;;GO:0003674_molecular_function AT1G55080	AT1G54460
Os10t0568300-01	19.2	20.45	13.25	12	4.7	2.1	2.3	3	ref	-0.652	-2.657	-2.915	1	-1.57134	-6.3072	-7.54228	ref	0.674	0.01	0.008	Hypothetical conserved gene.				NA
Os03t0782900-01	1	1.6	1	1.6	1	1	1	1	ref	0	-0.339	-0.339	1	1	-1.26488	-1.26488	ref	1	0.605	0.61	Pentatricopeptide repeat domain containing protein.	BP;;GO:0048573_photoperiodism,_flowering AT2G18915	CC;;GO:0009507_chloroplast AT1G32550;GO:0005739_mitochondrion AT5G46920	MF;;	AT5G14080
Os11t0128800-01	126.2	132.5	148.85	128.6	88.05	106.1	110.4	137.9	ref	0.098	-0.42	-0.068	1	1.07029	-1.33793	-1.04826	ref	1	0.129	1	Similar to Homoserine dehydrogenase-like protein.				AT5G21060
Os03t0753500-01	1077.85	1290.15	1184.8	1328.2	1679.35	1787.25	1653.1	1823.55	ref	0.089	0.555	0.558	1	1.06363	1.46917	1.47223	ref	1	0.026	0.027	Protein of unknown function DUF1618 domain containing protein.				NA
Os06t0352200-01	84.2	62.9	35.8	56.9	6.6	3.1	11.3	15.5	ref	-0.689	-4.008	-2.459	1	-1.61217	-16.089	-5.49835	ref	0.695	0.004	0.021	Protein of unknown function DUF679 family protein.				AT4G18425
Os04t0484066-00	1	1	1	1	1	1	1	1	ref	0	0	0	1	1	1	1	ref	1	1	1	NA				NA
Os08t0436500-00	31.7	28.7	19.8	21.1	216.3	232.6	82.1	104.4	ref	-0.561	2.895	1.618	1	-1.47529	7.43844	3.06949	ref	0.137	0	0.002	Hypothetical conserved gene.				NA
Os11t0592375-00	1	1	1	1	1	1	1	1	ref	0	0	0	1	1	1	1	ref	1	1	1	Hypothetical protein.				AT3G23070
Os03t0363800-01	1	1	1	1	1	1	1	1	ref	0	0	0	1	1	1	1	ref	1	1	1	Similar to SC35-like splicing factor SCL28, 28 kD.				AT5G18810
Os12t0245401-01	1	1	1	1	1	1	1	1
Os10t0391500-02	114.5	97.7	121.55	103.45	54.35	49.6	49.25	53.85	ref	0.084	-1.027	-1.038	1	1.05995	-2.03778	-2.05338	ref	1	0.005	0.005	Conserved hypothetical protein.				NA
Os03t0761000-01	172.65	155.45	161.55	161	61.85	68.25	36.35	49.05	ref	-0.023	-1.334	-1.956	1	-1.01607	-2.52101	-3.87985	ref	1	0.005	0.002	SWIB/MDM2 domain containing protein.	BP;;GO:0008150_biological_process AT1G55080	CC;;GO:0005634_nucleus AT1G55080	MF;;GO:0003674_molecular_function AT1G55080	AT4G34290
Os04t0596400-01	221.55	230.1	234.1	183.9	1326.4	1152.7	836.7	726.55	ref	-0.122	2.453	1.788	1	-1.08824	5.47554	3.45336	ref	1	0.001	0.002	Similar to UPF0195 protein CG30152.				AT1G68310
Os02t0513800-01	3.8	5.7	5.7	9.15	3.8	2.1	2.95	3.4	ref	0.634	-0.72	-0.555	1	1.55186	-1.64718	-1.46917	ref	0.674	0.328	0.472	Ovarian tumour, otubain domain containing protein.				NA
Os01t0318700-01	1	1	1	1	1	1	1	1	ref	0	0	0	1	1	1	1	ref	1	1	1	Similar to ABC1 protein (Fragment).	BP;;GO:0032194_ubiquinone_biosynthetic_process_via_3,4-dihydroxy-5-polyprenylbenzoate AT4G01660;GO:0009405_pathogenesis AT3G12120;GO:0015996_chlorophyll_catabolic_process AT3G26580;GO:0017004_cytochrome_complex_assembly AT4G37200	CC;;GO:0005746_mitochondrial_respiratory_chain AT5G66760;GO:0031314_extrinsic_component_of_mitochondrial_inner_membrane AT4G05020;GO:0043190_ATP-binding_cassette_(ABC)_transporter_complex AT3G47730	MF;;GO:0005215_transporter_activity AT2G39510;GO:0004672_protein_kinase_activity AT4G24480	AT4G01660
Os06t0566500-01	26	24	18.9	27.4	16	34.1	13.9	18	ref	-0.134	-0.097	-0.659	1	-1.09733	-1.06955	-1.57899	ref	1	1	0.396	Hypothetical conserved gene.				NA
Os02t0643200-01	1	1	1.9	1.6	1	1	1	1	ref	0.802	0	0	1	1.74352	1	1	ref	0.019	1	1	Transcription factor, DNA-binding intermediate protein for SLR1, Modulation of gibberellin signaling pathway, Regulation of plant growth and development	BP;;GO:0006641_triglyceride_metabolic_process AT3G10520;GO:0010254_nectary_development AT2G41370;GO:0048479_style_development AT3G51060;GO:1902183_regulation_of_shoot_apical_meristem_development AT4G00180;GO:0048481_ovule_development AT3G07740;GO:0010162_seed_dormancy_process AT1G17020;GO:0042594_response_to_starvation AT4G25090;GO:0010027_thylakoid_membrane_organization AT3G01480;GO:0009933_meri…	CC;;GO:0005634_nucleus AT1G55080	MF;;GO:0001105_RNA_polymerase_II_transcription_coactivator_activity AT3G27560;GO:0000980_RNA_polymerase_II_distal_enhancer_sequence-specific_DNA_binding AT2G45050;GO:0046982_protein_heterodimerization_activity AT2G37060;GO:0003906_DNA-(apurinic_or_apyrimidinic_site)_lyase_activity AT2G13540;GO:0003700_sequence-specific_DNA_binding_transcription_factor_activity AT1G42990;GO:0008311_double-stranded…	AT2G45190
Os09t0536800-01	1.8	2.2	1.9	2.3	2.9	1	8.7	7.5	ref	0.071	-0.225	2.021	1	1.05044	-1.16878	4.05865	ref	1	1	0.052	Hypothetical protein.				AT2G16660
Os06t0609001-00	1	1	1	1	1	1	1	1	ref	0	0	0	1	1	1	1	ref	1	1	1	NA				NA
Os05t0117500-01	14.7	23.4	25	18.3	17.8	16.45	12.6	10.7	ref	0.206	-0.116	-0.676	1	1.15349	-1.08373	-1.5977	ref	1	1	0.171	Similar to Nudix hydrolase 9 (EC 3.6.1.-) (AtNUDT9).	BP;;GO:0034656_nucleobase-containing_small_molecule_catabolic_process AT3G46200;GO:0046709_IDP_catabolic_process AT3G46200;GO:0046032_ADP_catabolic_process AT3G46200;GO:0006952_defense_response AT2G26170	CC;;GO:0005829_cytosol AT4G27090;GO:0070062_extracellular_exosome AT1G23490|AT1G59750;GO:0005759_mitochondrial_matrix AT1G47420	MF;;GO:0019144_ADP-sugar_diphosphatase_activity AT3G46200;GO:0046872_metal_ion_binding AT1G32550;GO:0047631_ADP-ribose_diphosphatase_activity AT3G46200;GO:0043262_adenosine-diphosphatase_activity AT3G46200	AT3G46200
Os05t0243200-02	118.55	107.7	105.05	77.7	36.6	44.8	53.1	40.95	ref	-0.323	-1.481	-1.277	1	-1.25093	-2.79142	-2.42335	ref	0.688	0.009	0.015	Similar to 50S ribosomal protein L13.				NA
Os04t0543900-02	161.8	159.6	213.8	211.6	4696.2	4590.7	2008.2	2213.5	ref	0.404	4.853	3.714	1	1.32317	28.9	13.1228	ref	0.028	0	0	Similar to Glutamate dehydrogenase 2.				AT5G07440
Os08t0539500-00	2.2	1.3	2.4	2.55	1.95	1	1	1	ref	0.549	-0.276	-0.758	1	1.46307	-1.21083	-1.69114	ref	0.749	0.869	0.29	NA				NA
Os01t0655000-00	1	1	1	1	1	1	1	1	ref	0	0	0	1	1	1	1	ref	1	1	1	NA				NA
Os05t0316166-00	1.8	1	4.8	1.6	38.4	38.4	4.9	13.1
Os04t0396550-01	2.6	4.85	1.45	2.55	1	1	1.65	1.4	ref	-0.885	-1.828	-1.224	1	-1.84676	-3.55045	-2.33593	ref	0.473	0.032	0.101	Hypothetical conserved gene.				NA
Os08t0326000-01	42.2	54.1	71.6	89	92.7	139.8	118.1	115.7	ref	0.74	1.252	1.291	1	1.67018	2.38171	2.44698	ref	0.286	0.023	0.022	Nucleoside phosphatase GDA1/CD39 family protein.				NA
Os02t0128600-01	1.8	1	1	1	1	1	1	1	ref	-0.424	-0.424	-0.424	1	-1.34164	-1.34164	-1.34164	ref	0.674	0.396	0.399	Similar to ADP-ribosylation factor-like protein.				AT5G17060
Os04t0172300-00	5.8	5.7	7.6	7.3	1	4.2	2.3	2.6	ref	0.373	-1.488	-1.233	1	1.29504	-2.805	-2.35055	ref	1	0.211	0.312	NA				NA
Os03t0800000-02	34.1	47.9	33.95	50.65	191.95	224.6	212.65	248.1	ref	0.037	2.361	2.507	1	1.02598	5.13726	5.68437	ref	1	0.004	0.004	Similar to nitrate and chloride transporter.	BP;;	CC;;GO:0005576_extracellular_region AT3G12150	MF;;	AT2G39210
Os12t0174800-02	44.6	44.6	40.6	36.2	14.1	17	19	17.1	ref	-0.218	-1.526	-1.307	1	-1.16312	-2.87986	-2.47426	ref	0.573	0.001	0.002	Protein-tyrosine phosphatase, receptor/non-receptor type domain containing protein.				AT1G71860
Os01t0234950-00	1	1	1	1	1	1	1	1	ref	0	0	0	1	1	1	1	ref	1	1	1	NA				NA
Os03t0707050-00	1	1	1	1	1	1	1	1	ref	0	0	0	1	1	1	1	ref	1	1	1	NA				NA
Os12t0151600-00	1	1.6	1	1.6	1	1	1	1	ref	0	-0.339	-0.339	1	1	-1.26488	-1.26488	ref	1	0.605	0.61	Hypothetical conserved gene.				NA
Os07t0568300-01	7.05	6.9	6.65	8.25	155.45	170.7	109.05	97.5	ref	0.087	4.546	3.886	1	1.06216	23.3605	14.7844	ref	1	0	0	Similar to ZF protein (Fragment).				AT2G41900
Os09t0547033-01	1	1	1	1	6.6	1	1	1	ref	0	1.361	0	1	1	2.56863	1	ref	1	0.396	1	Similar to SAUR44 - auxin-responsive SAUR family member.				NA
Os04t0640900-01	497.8	478.6	723.3	725.1	2165.1	2310.8	2869	2860.3	ref	0.569	2.196	2.553	1	1.48349	4.58207	5.86853	ref	0.007	0	0	Similar to ORW1943Ba0077G13.1 protein.				AT5G64550
Os03t0573600-01	1	1	1	1	1	1	1	1	ref	0	0	0	1	1	1	1	ref	1	1	1	Hypothetical protein.				NA
Os07t0499650-00	1	1	1	1	1	1	1	1	ref	0	0	0	1	1	1	1	ref	1	1	1	Hypothetical protein.				AT1G30870
Os03t0626650-00	1	1	1	1	1	1	1	1
Os09t0131300-00	1	1	1	1	6.6	1	1	1	ref	0	1.361	0	1	1	2.56863	1	ref	1	0.396	1	NA				NA
Os03t0376900-01	80.95	77.65	76.8	87.7	104.9	109.85	96.85	120.1	ref	0.05	0.437	0.444	1	1.03526	1.35379	1.36037	ref	1	0.063	0.063	Nucleotide-binding, alpha-beta plait domain containing protein.				AT3G01150
Os06t0313440-00	2.6	3.95	5.75	6.3	1	1	2.3	1.4	ref	0.909	-1.68	-0.837	1	1.87774	-3.20428	-1.78633	ref	0.292	0.018	0.133	SAM dependent carboxyl methyltransferase domain containing protein.				AT1G19640
Os03t0177900-02	273.25	240.65	227.5	190.2	294.9	385.25	142.5	132.2	ref	-0.302	0.394	-0.902	1	-1.23285	1.31403	-1.86865	ref	0.609	0.178	0.02	Similar to Elongation factor 1-alpha.				AT5G60390
Os09t0528300-01	127.85	147.8	136.6	134.9	100.2	54.9	78.2	68.85	ref	-0.018	-0.89	-0.906	1	-1.01255	-1.85318	-1.87384	ref	1	0.101	0.1	Similar to RNA polymerase II mediator complex protein-related.	BP;;	CC;;GO:0016592_mediator_complex AT1G55080	MF;;GO:0001104_RNA_polymerase_II_transcription_cofactor_activity AT2G22370	AT1G26665
Os09t0381100-02	146	140.75	155.9	131.45	174.15	139.25	198.5	192.35	ref	-0.002	0.119	0.447	1	-1.00139	1.08598	1.3632	ref	1	0.726	0.079	Xanthine/uracil/vitamin C permease family protein.				AT5G62890
Os02t0147500-00	4.2	3.1	1.95	4.15	6.6	6.3	4.85	2.2	ref	-0.343	0.838	-0.144	1	-1.26839	1.78757	-1.10496	ref	1	0.396	1	Conserved hypothetical protein.				NA
Os08t0326300-01	57.5	73.5	56.6	43.1	141.4	109.9	105.2	106.8	ref	-0.396	0.939	0.705	1	-1.31585	1.9172	1.63014	ref	0.578	0.033	0.077	Transposase, MuDR, plant domain containing protein.				AT3G05850
Os10t0330675-00	1	1	1	1	1	1	1	1	ref	0	0	0	1	1	1	1	ref	1	1	1	NA				NA
Os10t0453350-00	1	1	1	1	1	1	1	1	ref	0	0	0	1	1	1	1	ref	1	1	1	NA				NA
Os05t0328632-00	1	1	1	1	1	1	1	1	ref	0	0	0	1	1	1	1	ref	1	1	1	Similar to Prolamin.				NA
Os03t0645300-00	1	1	1	1	1	1	1	1	ref	0	0	0	1	1	1	1	ref	1	1	1	NA				NA
Os02t0583200-00	1	1	1	1	1	1	1	1	ref	0	0	0	1	1	1	1	ref	1	1	1	NA				NA
Os01t0358300-01	279.7	256.3	306.15	243.3	292.1	320.15	336.15	364.8	ref	0.028	0.192	0.387	1	1.0196	1.14235	1.30767	ref	1	0.415	0.104	Tetratricopeptide-like helical domain containing protein.	BP;;GO:0006098_pentose-phosphate_shunt AT4G24620;GO:0009658_chloroplast_organization AT2G20020;GO:0010270_photosystem_II_oxygen_evolving_complex_assembly AT1G02910;GO:0010264_myo-inositol_hexakisphosphate_biosynthetic_process AT5G38520;GO:0010027_thylakoid_membrane_organization AT3G01480	CC;;GO:0009535_chloroplast_thylakoid_membrane AT2G05100;GO:0016021_integral_component_of_membrane AT1G57750	MF;;GO:0003674_molecular_function AT1G55080	AT1G02910
Os07t0166900-00	1	1	1	1.6	1	3.1	176	181.1	ref	0.339	0.816	7.48	1	1.26488	1.76052	178.527	ref	1	0.442	0.001	NA				NA
Os03t0297600-01	684.4	790.5	847.6	1124.2	3207.9	4147.8	3849.4	3998.9	ref	0.408	2.31	2.415	1	1.32685	4.95883	5.33319	ref	0.499	0.002	0.002	Streptomyces cyclase/dehydrase family protein.				AT2G38310
Os04t0502300-01	236.1	259.55	192.2	148.7	253.7	305.2	187.55	250.9	ref	-0.55	0.169	-0.191	1	-1.46409	1.12428	-1.14155	ref	0.35	0.777	0.711	Similar to 40S ribosomal protein S11.	BP;;GO:0009793_embryo_development_ending_in_seed_dormancy AT1G02140;GO:0001510_RNA_methylation AT4G27090;GO:0034968_histone_lysine_methylation AT2G20020;GO:0009909_regulation_of_flower_development AT4G24620	CC;;GO:0005618_cell_wall AT5G07430;GO:0009506_plasmodesma AT4G27090;GO:0022627_cytosolic_small_ribosomal_subunit AT5G18380;GO:0016020_membrane AT3G14070	MF;;GO:0019843_rRNA_binding AT2G07696	AT3G48930
Os08t0332700-04	365.3	334.7	376.8	353	244.4	283.9	420.4	411.2	ref	0.061	-0.409	0.25	1	1.04319	-1.32777	1.18921	ref	1	0.029	0.119	Hypothetical conserved gene.				AT1G64430
Os06t0592000-00	1	1	1	1	1	1	1	1	ref	0	0	0	1	1	1	1	ref	1	1	1	NA				NA
Os10t0343200-01	109.2	117.7	93.3	122.3	148.9	159	129.7	135	ref	-0.086	0.441	0.223	1	-1.06142	1.35755	1.16716	ref	1	0.084	0.378	Uncharacterised protein family UPF0497, trans-membrane plant domain containing protein.				AT2G28370
Os07t0536800-00	1	1	1	1	1	1	1	1	ref	0	0	0	1	1	1	1	ref	1	1	1	Hypothetical conserved gene.				NA
Os09t0357300-01	96.3	85.3	73.5	57.6	25.3	27.7	26.7	26.8	ref	-0.478	-1.776	-1.761	1	-1.39281	-3.42475	-3.38933	ref	0.208	0.001	0.001	Hypothetical protein.				NA
Os08t0375900-02	41	34.3	39.6	42.8	27.2	19.65	33.15	40.55	ref	0.135	-0.698	-0.033	1	1.09809	-1.62225	-1.02314	ref	1	0.069	1	Similar to Nudix hydrolase 22, chloroplast precursor (EC 3.6.1.-) (AtNUDT22).				AT1G28960
Os05t0115700-01	42.2	45.2	40.6	36.2	31	25.5	26.7	30.9	ref	-0.188	-0.635	-0.605	1	-1.13918	-1.55294	-1.52098	ref	0.717	0.026	0.032	Similar to UDP-galactose transporter related protein-like.	BP;;GO:0009627_systemic_acquired_resistance AT5G58710;GO:0009408_response_to_heat AT3G04710;GO:0042542_response_to_hydrogen_peroxide AT3G04710;GO:0009555_pollen_development AT5G20850;GO:0030968_endoplasmic_reticulum_unfolded_protein_response AT5G42010;GO:0009553_embryo_sac_development AT3G04710;GO:0005354_galactose_transmembrane_transporter_activity AT3G18830;GO:0009644_response_to_high_light_int…	CC;;GO:0030173_integral_component_of_Golgi_membrane AT5G22790;GO:0030176_integral_component_of_endoplasmic_reticulum_membrane AT3G07180	MF;;GO:0005460_UDP-glucose_transmembrane_transporter_activity AT1G76670	AT3G46180
Os04t0524400-01	13.5	15.7	13.2	13.55	2.9	4.2	3.6	4.2	ref	-0.122	-2.061	-1.905	1	-1.08824	-4.17275	-3.74509	ref	1	0.003	0.004	Similar to OSIGBa0153E02-OSIGBa0093I20.13 protein.				AT5G22790
Os01t0341100-00	1	1	1	1	1	1	1	1	ref	0	0	0	1	1	1	1	ref	1	1	1	NA				NA
Os11t0247300-01	482.05	524.9	454.45	873.45	776	1085.45	325.9	392.25	ref	0.325	0.868	-0.493	1	1.25266	1.82513	-1.40737	ref	0.99	0.17	0.463	Alpha-tubulin protein, Cell elongation and division				AT4G14960
Os08t0226300-00	1	1	1	1	1	1	1	1	ref	0	0	0	1	1	1	1	ref	1	1	1	Similar to Cytochrome P450 family protein.				AT2G45560
Os05t0176100-06	1359.4	1544	1234.25	1329.8	2394.45	2363.65	2179.95	2169.15	ref	-0.177	0.716	0.586	1	-1.13053	1.64262	1.50108	ref	0.377	0.003	0.005	Similar to Cellulose synthase BoCesA1.				AT4G32410
Os05t0199500-01	18.8	20.5	15.1	23	21.6	27.7	22.9	19.6	ref	-0.075	0.317	0.11	1	-1.05336	1.24574	1.07923	ref	1	0.495	1	Glycosyl transferase, family 31 protein.	BP;;GO:0006486_protein_glycosylation AT5G58510	CC;;GO:0000139_Golgi_membrane AT5G65000;GO:0016021_integral_component_of_membrane AT1G57750	MF;;GO:0008378_galactosyltransferase_activity AT5G20250	AT2G26100
Os03t0163100-01	1	1	1	1	1	1	1	1	ref	0	0	0	1	1	1	1	ref	1	1	1	Protein of unknown function DUF1012 family protein.				AT5G43745
Os09t0266000-01	150.4	167.3	190.3	157.5	75.9	100.3	105.2	135	ref	0.126	-0.862	-0.413	1	1.09126	-1.81756	-1.33145	ref	1	0.039	0.254	Similar to predicted protein.	BP;;GO:0015996_chlorophyll_catabolic_process AT3G26580;GO:0006606_protein_import_into_nucleus AT4G25140	CC;;GO:0009535_chloroplast_thylakoid_membrane AT2G05100;GO:0005634_nucleus AT1G55080	MF;;GO:0008565_protein_transporter_activity AT1G79940	AT1G71480
Os07t0685600-01	1	6.9	3.8	3.5	81.5	62.9	98.8	61.6	ref	0.473	4.769	4.892	1	1.38799	27.2654	29.692	ref	1	0.023	0.022	Conserved hypothetical protein.				NA
Os03t0726100-01	371.8	426.4	303.8	387.6	622.5	650.5	352.9	435.85	ref	-0.215	0.676	-0.022	1	-1.1607	1.5977	-1.01537	ref	0.786	0.043	1	Similar to Tubulin alpha-1 chain (Alpha-1 tubulin).				AT1G50010
Os03t0835900-01	15.15	30.5	29.25	33.4	37.5	15.45	15.8	20.8	ref	0.54	0.163	-0.246	1	1.45397	1.11961	-1.18591	ref	0.95	1	1	Similar to Ferredoxin III, chloroplast precursor (Fd III).				AT2G27510
Os01t0250600-01	161	125.4	117.8	93.4	49.7	28.8	34.5	51.9	ref	-0.438	-1.909	-1.748	1	-1.35472	-3.75549	-3.35893	ref	0.821	0.02	0.027	Conserved hypothetical protein.	BP;;GO:0000394_RNA_splicing,_via_endonucleolytic_cleavage_and_ligation AT3G10330;GO:0006661_phosphatidylinositol_biosynthetic_process AT3G45100;GO:0009086_methionine_biosynthetic_process AT5G43600	CC;;GO:0005739_mitochondrion AT5G46920	MF;;GO:0003674_molecular_function AT1G55080	AT1G57540
Os05t0494800-01	105.2	78.8	110.2	155	233.1	199.5	149	184.3	ref	0.521	1.244	0.864	1	1.43495	2.36854	1.82008	ref	0.493	0.022	0.067	Hypothetical protein.				NA
Os03t0851900-02	68.9	75	86.7	89.3	33.8	51.7	49.25	62.4	ref	0.292	-0.782	-0.375	1	1.22434	-1.71951	-1.29684	ref	0.805	0.074	0.385	Similar to ATPase.				AT2G25530
Os02t0623000-00	1	1	1	1	1	1	1	1	ref	0	0	0	1	1	1	1	ref	1	1	1	NA				AT4G38180
Os11t0655100-01	1	1	1	1	1	1	1	1	ref	0	0	0	1	1	1	1	ref	1	1	1	Hypothetical protein.				NA
Os11t0662100-00	1.8	1	1	1	1	1	1	1	ref	-0.424	-0.424	-0.424	1	-1.34164	-1.34164	-1.34164	ref	0.674	0.396	0.399	Hypothetical conserved gene.				NA
Os01t0690200-00	11.5	15.2	12.3	19.9	6.6	13.8	4.9	12.3	ref	0.243	-0.47	-0.768	1	1.18345	-1.38511	-1.70291	ref	1	0.811	0.521	Hypothetical conserved gene.				NA
Os01t0593600-01	5.8	2.8	3.8	1	49.7	68.2	34.5	24.4	ref	-1.048	3.853	2.848	1	-2.06766	14.45	7.20002	ref	0.735	0.022	0.055	Similar to Protein SYS1.				AT1G79985
Os01t0235325-00	1	1	1	1	1	1	1	1	ref	0	0	0	1	1	1	1	ref	1	1	1	Hypothetical protein.				NA
Os05t0490900-01	1031	1016.3	892.8	859.6	205.1	264.6	376.7	382.9	ref	-0.225	-2.136	-1.43	1	-1.16878	-4.39542	-2.69447	ref	0.595	0.001	0.002	Conserved hypothetical protein.	BP;;GO:0019252_starch_biosynthetic_process AT4G24620;GO:0000023_maltose_metabolic_process AT4G24620	CC;;GO:0009535_chloroplast_thylakoid_membrane AT2G05100	MF;;GO:0043085_positive_regulation_of_catalytic_activity AT4G24620	AT3G51510
Os08t0366050-00	1	1	1	1	1	1	1	1	ref	0	0	0	1	1	1	1	ref	1	1	1	Hypothetical protein.				AT1G53310
Os07t0545400-01	1323.4	1476.8	1387.3	1395.1	3539.2	3923.6	2969.3	3443.4	ref	-0.007	1.414	1.194	1	-1.00486	2.66475	2.28786	ref	1	0.001	0.002	Protein H2A.				AT5G54640
Os04t0330900-01	36.95	22.55	77.3	67.3	7.55	5.25	19.05	23.6	ref	1.321	-2.197	-0.445	1	2.49839	-4.58525	-1.36131	ref	0.142	0.008	0.441	Similar to OSIGBa0113K06.11 protein.				NA
Os07t0648200-00	1	1.6	1	1	1	1	1	1	ref	-0.339	-0.339	-0.339	1	-1.26488	-1.26488	-1.26488	ref	0.674	0.396	0.399	NA				NA
Os07t0650600-03	410.6	399	355.1	334.8	216.3	198.5	257	283.6	ref	-0.231	-0.966	-0.584	1	-1.17365	-1.95342	-1.499	ref	0.229	0.001	0.005	Hypothetical conserved gene.				NA
Os06t0272850-00	1	1	1	1	1	1	1	1	ref	0	0	0	1	1	1	1	ref	1	1	1	Domain of unknown function DUF231, plant domain containing protein.				AT3G02440
Os02t0787566-00	1.8	1	1	1.6	2.9	5.3	4.9	1.8	ref	-0.085	1.547	1.146	1	-1.06069	2.92209	2.21299	ref	1	0.179	0.333	NA				NA
Os01t0374600-00	1.4	2.2	2.9	1.6	1	1	1	1	ref	0.296	-0.811	-0.811	1	1.22774	-1.75443	-1.75443	ref	1	0.189	0.193	Similar to Laccase-21.	BP;;GO:0009826_unidimensional_cell_growth AT5G18580;GO:0044182_filamentous_growth_of_a_population_of_unicellular_organisms AT1G31660;GO:0010413_glucuronoxylan_metabolic_process AT5G58980;GO:0009809_lignin_biosynthetic_process AT1G15950|AT4G39260;GO:0045492_xylan_biosynthetic_process AT5G58980;GO:0046688_response_to_copper_ion AT3G15352;GO:0007009_plasma_membrane_organization AT1G01020;GO:0009832_…	CC;;GO:0043245_extraorganismal_space AT1G18140;GO:0030176_integral_component_of_endoplasmic_reticulum_membrane AT3G07180;GO:0061576_acyl-CoA_ceramide_synthase_complex AT2G15230|AT2G20860|AT5G08415|AT5G16500|AT5G64813;GO:0048046_apoplast AT3G53750	MF;;GO:0005507_copper_ion_binding AT4G13850;GO:0050291_sphingosine_N-acyltransferase_activity AT2G15230|AT2G20860|AT5G08415|AT5G16500|AT5G64813;GO:0052716_hydroquinone:oxygen_oxidoreductase_activity AT2G38080;GO:0022891_substrate-specific_transmembrane_transporter_activity AT3G14070	AT5G09360
Os04t0513900-01	1	1	1	1	1	1	1	1	ref	0	0	0	1	1	1	1	ref	1	1	1	Glycoside hydrolase, family 1 protein.				AT4G21760
Os11t0569400-00	1	1	1	1	1	1	1	1
Os03t0741400-01	56.7	68.55	67.4	64.15	140.45	160	174.7	180.7	ref	0.077	1.266	1.511	1	1.05482	2.40494	2.85008	ref	1	0.002	0.001	Similar to SUSIBA2.				AT2G30590
Os10t0100500-02	29.3	25.8	30.2	19.9	126.4	93.9	132.2	137.5	ref	-0.165	1.986	2.294	1	-1.12117	3.96137	4.90414	ref	1	0.006	0.004	Similar to predicted protein.				AT2G45910
Os02t0791300-01	31.3	21.05	57	59.15	10.35	8.45	2.95	2.2	ref	1.178	-1.457	-3.333	1	2.26263	-2.74537	-10.077	ref	0.114	0.015	0.001	Hypothetical conserved gene.				NA
Os06t0147600-01	3.4	2.8	1.9	1.6	118.9	102.4	42.2	18.8	ref	-0.823	5.16	3.19	1	-1.76908	35.7532	9.12611	ref	0.528	0.001	0.006	Conserved hypothetical protein.				NA
Os02t0754800-01	56.7	58.2	55.6	55.1	32.8	40.5	34.5	20.4	ref	-0.054	-0.656	-1.115	1	-1.03814	-1.57571	-2.16595	ref	1	0.163	0.042	Cytochrome oxidase assembly protein 1 domain containing protein.	BP;;GO:0008150_biological_process AT1G55080	CC;;GO:0009507_chloroplast AT1G32550	MF;;GO:0003674_molecular_function AT1G55080	AT2G20390
Os01t0216300-01	1	1	1	1	1	1	1	1	ref	0	0	0	1	1	1	1	ref	1	1	1	Lipase, GDSL domain containing protein.				AT5G45910
Os05t0100800-01	838.7	691.4	813.7	727	1094.3	1190.1	906.8	966.8	ref	0.014	0.584	0.298	1	1.00975	1.499	1.22944	ref	1	0.023	0.153	Nucleic acid-binding, OB-fold domain containing protein.				AT1G10590
Os07t0514300-00	1	1	1	1	1	1	2.3	1	ref	0	0	0.601	1	1	1	1.51677	ref	1	1	0.399	NA				NA
Os01t0524500-01	123.8	146.65	98.45	180.45	28.1	29.3	44.1	62	ref	-0.016	-2.231	-1.366	1	-1.01115	-4.69459	-2.57755	ref	1	0.01	0.046	Conserved hypothetical protein.				AT5G08520
Os01t0794250-00	1	1	1	1	1	1	1	1	ref	0	0	0	1	1	1	1	ref	1	1	1	NA				NA
Os02t0665000-01	24.85	21.05	21.7	21.45	15.05	15.4	11.3	17.55	ref	-0.084	-0.587	-0.7	1	-1.05995	-1.50212	-1.6245	ref	1	0.137	0.091	Similar to Malic enzyme.				AT5G25880
Os01t0849950-00	1	1	1	1	1	1	1	1	ref	0	0	0	1	1	1	1	ref	1	1	1	Hypothetical protein.				NA
Os08t0410233-00	1	1	1	1	1	1	1	1	ref	0	0	0	1	1	1	1	ref	1	1	1	NA				NA
Os01t0571166-00	86.6	77.6	80.1	52.5	175.1	130.2	176	144.7	ref	-0.338	0.881	0.961	1	-1.264	1.84165	1.94666	ref	0.793	0.076	0.063	Similar to gibberellin responsive1.				NA
Os03t0165800-01	1	1	1	1	1	4.2	1	1	ref	0	1.035	0	1	1	2.04911	1	ref	1	0.396	1	Similar to Vesicle-associated membrane protein 725 (AtVAMP725).	BP;;GO:0048573_photoperiodism,_flowering AT2G18915;GO:0015031_protein_transport AT2G26170;GO:0006906_vesicle_fusion AT5G07880	CC;;GO:0005783_endoplasmic_reticulum AT1G57750;GO:0016021_integral_component_of_membrane AT1G57750;GO:0031201_SNARE_complex AT5G07880;GO:0006887_exocytosis AT1G15950|AT4G39260	MF;;GO:0000149_SNARE_binding AT2G45200;GO:0005484_SNAP_receptor_activity AT5G61210	AT2G32670
Os11t0654800-01	22	23.7	47.15	54.1	72.15	58.65	47.95	58.35	ref	1.145	1.51	1.212	1	2.21146	2.8481	2.31659	ref	0.037	0.003	0.006	Conserved hypothetical protein.				NA
Os03t0646800-02	64.4	71.75	72.55	97.2	958.55	950.95	522.75	496.4	ref	0.305	3.812	2.906	1	1.23542	14.0451	7.49537	ref	0.521	0	0	RNA polymerase, beta subunit, protrusion domain containing protein.				AT4G21710
Os12t0595750-00	1	1	1	1	1	1	1	1	ref	0	0	0	1	1	1	1	ref	1	1	1	NA				NA
Os04t0356800-00	1	1	1	1	1	1	1	1	ref	0	0	0	1	1	1	1	ref	1	1	1	Hypothetical protein.				NA
Os09t0300800-01	2.6	1.6	1	2.3	1	1	1	1	ref	-0.427	-1.028	-1.028	1	-1.34444	-2.0392	-2.0392	ref	0.97	0.197	0.201	Protein of unknown function DUF247, plant family protein.				AT3G50150
Os07t0635100-00	9.1	7.5	5.7	11.7	6.6	7.4	3.6	11.5	ref	-0.017	-0.241	-0.361	1	-1.01185	-1.18181	-1.28432	ref	1	1	0.973	NA				NA
Os02t0826016-00	1	1	1	1	1	1	1	1	ref	0	0	0	1	1	1	1	ref	1	1	1	Hypothetical protein.				NA
Os01t0210000-00	1	1	1	1.6	1	3.1	1	1	ref	0.339	0.816	0	1	1.26488	1.76052	1	ref	1	0.442	1	NA				NA
Os03t0597600-01	9.5	13.1	9.5	4.15	1.95	4.2	3.6	3.4	ref	-0.829	-1.963	-1.673	1	-1.77645	-3.89872	-3.18877	ref	0.689	0.064	0.102	Similar to L-asparaginase (EC 3.5.1.1) (L-asparagine amidohydrolase).	BP;;GO:0006516_glycoprotein_catabolic_process AT5G08100;GO:0051604_protein_maturation AT2G45240;GO:0033345_asparagine_catabolic_process_via_L-aspartate AT5G08100	CC;;GO:0005829_cytosol AT4G27090	MF;;GO:0004067_asparaginase_activity AT5G08100;GO:0008798_beta-aspartyl-peptidase_activity AT5G08100	AT5G08100
Os05t0545800-00	1	1	1	1	1	1	1	1.8	ref	0	0	0.424	1	1	1	1.34164	ref	1	1	0.399	NA				NA
Os01t0934800-00	13.9	14.6	13.2	24.9	2.9	5.3	4.9	4.2	ref	0.348	-1.861	-1.651	1	1.27279	-3.63259	-3.14051	ref	1	0.034	0.05	Alpha/beta hydrolase fold-1 domain containing protein.				AT2G23600
Os08t0133700-00	9.9	11	11.4	6.7	8.5	14.9	12.6	9.9	ref	-0.256	0.109	0.098	1	-1.19416	1.07848	1.07029	ref	1	1	1	Similar to predicted protein.				AT1G18490
Os03t0285850-00	1	1	1	1	5.7	1.55	2.3	4.25
Os08t0519100-02	1	1	1	1	1	1	1	1	ref	0	0	0	1	1	1	1	ref	1	1	1	Hypothetical conserved gene.				AT2G46760
Os04t0185100-01	7.5	6.3	4.8	5.4	27.2	38.4	16.4	22	ref	-0.433	2.233	1.466	1	-1.35004	4.70111	2.76255	ref	0.597	0.003	0.013	DNA replication factor CDT1-like domain containing protein.	BP;;GO:0010389_regulation_of_G2/M_transition_of_mitotic_cell_cycle AT5G51600;GO:0006275_regulation_of_DNA_replication AT1G33240;GO:0048229_gametophyte_development AT5G11110;GO:0006084_acetyl-CoA_metabolic_process AT3G02580;GO:0051567_histone_H3-K9_methylation AT5G67100;GO:0006342_chromatin_silencing AT2G20020;GO:0009909_regulation_of_flower_development AT4G24620;GO:0004693_cyclin-dependent_protei…	CC;;GO:0005634_nucleus AT1G55080;GO:0009507_chloroplast AT1G32550	MF;;GO:0019901_protein_kinase_binding AT5G43080;GO:0070182_DNA_polymerase_binding AT5G20850	AT2G31270
Os01t0841500-01	47.9	38.7	35.8	40	197.6	177.1	120.7	119.7	ref	-0.186	2.119	1.481	1	-1.13761	4.34393	2.79142	ref	0.691	0.001	0.002	R1R2R3 MYB transcription factor, Stress tolerance	BP;;GO:2000692_negative_regulation_of_seed_maturation AT1G07430;GO:0045893_positive_regulation_of_transcription,_DNA-templated AT3G55630;GO:0009744_response_to_sucrose AT5G17050;GO:0051225_spindle_assembly AT5G51600;GO:0048453_sepal_formation AT4G28010;GO:1904095_negative_regulation_of_endosperm_development AT3G27785;GO:0045697_regulation_of_synergid_differentiation AT4G18770;GO:0010183_pollen_tu…	CC;;GO:0005634_nucleus AT1G55080	MF;;GO:0043565_sequence-specific_DNA_binding AT3G55630;GO:0003713_transcription_coactivator_activity AT1G80420;GO:0003700_sequence-specific_DNA_binding_transcription_factor_activity AT1G42990;GO:0003682_chromatin_binding AT5G20850	AT5G02320
Os08t0474866-00	83.4	111.8	59.4	86.5	25.3	28.8	15.2	34.1	ref	-0.43	-1.839	-2.085	1	-1.34723	-3.57762	-4.24275	ref	0.958	0.042	0.03	Similar to gibberellin receptor GID1L2.				AT3G48700
Os09t0326301-00	1	1	1	1	1	1	1	1	ref	0	0	0	1	1	1	1	ref	1	1	1	NA				NA
Os02t0772600-00	1	1	1	1	1	1	1	1	ref	0	0	0	1	1	1	1	ref	1	1	1	Hypothetical conserved gene.				NA
Os03t0304550-00	1	1	1	1	1	1	1	1	ref	0	0	0	1	1	1	1	ref	1	1	1	Hypothetical conserved gene.				AT4G02100
Os10t0431900-02	71.3	76.5	52.8	53.2	44.1	24.5	40.9	55.1	ref	-0.479	-1.168	-0.638	1	-1.39378	-2.247	-1.55617	ref	0.674	0.055	0.249	Serine/threonine protein kinase-related domain containing protein.				AT5G56460
Os03t0118600-02	146.4	163.7	203.5	156.9	32.8	35.2	58.9	58.3	ref	0.207	-2.188	-1.402	1	1.15429	-4.55673	-2.64268	ref	0.686	0.001	0.003	Similar to dihydrodipicolinate reductase.				AT5G52100
Os03t0356582-01	45.45	56.4	25.45	30.25	107.7	94.95	90.45	74.9	ref	-0.868	0.998	0.701	1	-1.82513	1.99723	1.62563	ref	0.092	0.014	0.042	Phosphatidylinositol-4-phosphate 5-kinase, core domain containing protein.				AT3G07960
Os07t0638300-01	2.6	3.4	34.9	38.1	1	2.1	4.9	1	ref	3.616	-1.037	-0.426	1	12.261	-2.05196	-1.3435	ref	0.135	0.522	1	Similar to 1-Cys peroxiredoxin.	BP;;GO:0006506_GPI_anchor_biosynthetic_process AT3G45100;GO:1900744_regulation_of_p38MAPK_cascade AT1G48130;GO:2000323_negative_regulation_of_glucocorticoid_receptor_signaling_pathway AT4G08920;GO:0000122_negative_regulation_of_transcription_from_RNA_polymerase_II_promoter AT5G13080;GO:0043966_histone_H3_acetylation AT3G02980;GO:0046329_negative_regulation_of_JNK_cascade AT1G71790;GO:0032922_circ…	CC;;GO:0005789_endoplasmic_reticulum_membrane AT4G22340;GO:0005634_nucleus AT1G55080;GO:0005794_Golgi_apparatus AT4G27090;GO:0016021_integral_component_of_membrane AT1G57750;GO:0051286_cell_tip AT5G03540;GO:0043124_negative_regulation_of_I-kappaB_kinase/NF-kappaB_signaling AT4G33090;GO:0000329_fungal-type_vacuole_membrane AT1G74960;GO:0030026_cellular_manganese_ion_homeostasis AT1G05830	MF;;GO:0015193_L-proline_transmembrane_transporter_activity AT1G11570;GO:0031490_chromatin_DNA_binding AT5G16820;GO:0031625_ubiquitin_protein_ligase_binding AT4G28350;GO:0008379_thioredoxin_peroxidase_activity AT1G65980;GO:0019900_kinase_binding AT5G43080;GO:0000989_transcription_factor_binding_transcription_factor_activity AT1G55080;GO:0000978_RNA_polymerase_II_core_promoter_proximal_region_sequ…	AT1G48130
Os10t0139400-00	1	1	1	1	1	1	1	1	ref	0	0	0	1	1	1	1	ref	1	1	1	NA				NA
Os01t0512950-00	1	1	1	1	1	1	1	1	ref	0	0	0	1	1	1	1	ref	1	1	1	NA				NA
Os03t0293100-01	1747.55	1914.3	1411.75	1602.25	603.8	699.6	809.05	840.8	ref	-0.282	-1.493	-1.149	1	-1.21588	-2.81474	-2.2176	ref	0.33	0.001	0.002	Conserved hypothetical protein.	BP;;GO:0000023_maltose_metabolic_process AT4G24620;GO:0019288_isopentenyl_diphosphate_biosynthetic_process,_methylerythritol_4-phosphate_pathway AT4G24620;GO:0019760_glucosinolate_metabolic_process AT2G30870;GO:0019252_starch_biosynthetic_process AT4G24620;GO:0006098_pentose-phosphate_shunt AT4G24620	CC;;GO:0005739_mitochondrion AT5G46920;GO:0009535_chloroplast_thylakoid_membrane AT2G05100	MF;;GO:0043085_positive_regulation_of_catalytic_activity AT4G24620	AT3G56010
Os10t0579200-01	1	1	1	1	1	1	1	1	ref	0	0	0	1	1	1	1	ref	1	1	1	Sugar/inositol transporter domain containing protein.				AT5G17010
Os11t0556600-00	1	1	1	1	1	1	1	1	ref	0	0	0	1	1	1	1	ref	1	1	1	NA				AT1G21250
Os06t0361500-02	334.6	294	305.2	240.5	102.1	81.1	112.9	82.6	ref	-0.211	-1.785	-1.699	1	-1.15749	-3.44618	-3.24676	ref	0.967	0.006	0.007	Similar to cDNA clone:J013000C15, full insert sequence.				NA
Os03t0269300-01	1	1	1	1	2.9	1	1	1	ref	0	0.768	0	1	1	1.70291	1	ref	1	0.396	1	Protein kinase-like domain containing protein.				AT3G24550
Os12t0223700-01	1	1	1	1	1	1	1	1	ref	0	0	0	1	1	1	1	ref	1	1	1	Conserved hypothetical protein.				NA
Os02t0753000-01	9.1	7.5	6.7	6.7	1	1	3.6	3.4	ref	-0.302	-3.046	-1.24	1	-1.23285	-8.25919	-2.36199	ref	0.253	0	0.001	Similar to Trehalose-6-phosphate phosphatase.				AT5G65140
Os10t0102650-00	13.9	15.7	17	17.3	49.7	51.2	17.7	16.3	ref	0.215	1.772	0.201	1	1.1607	3.41527	1.14949	ref	0.278	0	0.12	NA				NA
Os01t0135900-01	894.5	889.5	542.5	564.8	588.8	615.8	810.3	743.9	ref	-0.688	-0.567	-0.2	1	-1.61105	-1.48144	-1.1487	ref	0.009	0.002	0.046	Similar to Cytosolic class I small heat shock protein 3C (Fragment).				NA
Os03t0197600-00	1	1	1	1	1	1	1	1	ref	0	0	0	1	1	1	1	ref	1	1	1	NA				NA
Os08t0105700-01	12.3	18.7	18	15.5	2.9	1	10	1.8	ref	0.139	-3.155	-1.838	1	1.10114	-8.90737	-3.57514	ref	1	0.082	0.29	Similar to Bx2-like protein.				AT3G48310
Os02t0211800-00	5.45	3.65	13.7	15.8	6.65	2.6	7.45	11.5	ref	1.722	-0.101	1.053	1	3.29893	-1.07252	2.07484	ref	0.241	1	0.26	Hypothetical conserved gene.				AT3G47570
Os03t0600500-00	1	1	1	1	1	1	1	1	ref	0	0	0	1	1	1	1	ref	1	1	1	NA				NA
Os10t0500700-02	161.75	168.45	194.55	185.8	357.6	360.15	215.85	234.35	ref	0.204	1.12	0.446	1	1.15189	2.17347	1.36226	ref	0.143	0	0.004	Thioredoxin fold domain containing protein.				AT4G04950
Os05t0133900-01	34.15	34.9	33.95	47.2	417.55	398.1	331.7	313.5	ref	0.214	3.562	3.224	1	1.1599	11.8105	9.34374	ref	0.762	0	0	Similar to Shaggy-related protein kinase eta (EC 2.7.1.-) (ASK-eta) (BRASSINOSTEROID-INSENSITIVE 2) (ULTRACURVATA1).				AT3G17310
Os05t0422800-00	1	1	1	1	2.9	2.1	4.9	1.8	ref	0	1.303	1.57	1	1	2.46741	2.96905	ref	1	0.139	0.09	NA				NA
Os01t0890500-00	1	1	1	1	1	1	1	1	ref	0	0	0	1	1	1	1	ref	1	1	1	Conserved hypothetical protein.				NA
Os06t0685250-00	1	1	1	1	1	1	1	1	ref	0	0	0	1	1	1	1	ref	1	1	1	Hypothetical protein.				NA
Os01t0254300-00	5.45	4.25	5.7	8.25	9.4	7.4	5.5	5.05	ref	0.511	0.793	0.131	1	1.42504	1.73267	1.09505	ref	0.499	0.079	0.981	Pectinesterase (EC 3.1.1.11) (Fragment).	BP;;GO:0045490_pectin_catabolic_process AT5G07430;GO:0050829_defense_response_to_Gram-negative_bacterium AT2G02090;GO:0042545_cell_wall_modification AT5G07430	CC;;GO:0009505_plant-type_cell_wall AT5G07430;GO:0005576_extracellular_region AT3G12150	MF;;GO:0030599_pectinesterase_activity AT5G07430;GO:0004857_enzyme_inhibitor_activity AT2G26440;GO:0045330_aspartyl_esterase_activity AT2G26440	AT3G05620
Os06t0179800-02	25.2	22.2	17	12.9	8.5	5.3	2.3	6.7	ref	-0.676	-1.817	-2.591	1	-1.5977	-3.52348	-6.02516	ref	0.839	0.085	0.033	Hypothetical conserved gene.				NA
Os02t0197500-01	13.1	14	21.7	26.1	64.7	69.3	85.9	103.6	ref	0.813	2.306	2.8	1	1.75686	4.9451	6.9644	ref	0.06	0.001	0	Regulator of chromosome condensation, RCC1 domain containing protein.	BP;;GO:0008150_biological_process AT1G55080	CC;;GO:0005794_Golgi_apparatus AT4G27090	MF;;	AT5G48330
Os02t0286850-00	6.65	2.2	9.5	6.65	2.9	3.15	5.5	4.2	ref	1.055	-0.34	0.329	1	2.07772	-1.26576	1.25614	ref	0.584	0.935	0.948	Similar to Stripe rust resistance protein Yr10.				AT1G50180
Os02t0192200-01	1.8	1	1	2.3	1	1	2.3	1	ref	0.177	-0.424	0.177	1	1.13053	-1.34164	1.13053	ref	1	0.872	1	Octicosapeptide/Phox/Bem1p domain containing protein.				AT3G05850
Os08t0386300-02	139.9	139	139.4	111.6	104	86.4	91.1	94.7	ref	-0.161	-0.557	-0.586	1	-1.11806	-1.47121	-1.50108	ref	0.85	0.044	0.04	Cytochrome b5 domain containing protein.				AT1G60660
Os05t0312000-01	37.75	34.05	34.45	45.95	263.1	257.7	188.25	172.6	ref	0.15	2.861	2.33	1	1.10957	7.26519	5.02805	ref	0.939	0	0.001	Hypothetical conserved gene.	BP;;GO:0007155_cell_adhesion AT1G15950|AT4G39260;GO:0010090_trichome_morphogenesis AT1G33240;GO:0048765_root_hair_cell_differentiation AT1G45688;GO:0006355_regulation_of_transcription,_DNA-templated AT1G55080;GO:0071555_cell_wall_organization AT4G24620;GO:0045010_actin_nucleation AT1G23490|AT1G59750;GO:2000762_regulation_of_phenylpropanoid_metabolic_process AT3G16340	CC;;GO:0016592_mediator_complex AT1G55080;GO:0016020_membrane AT3G14070	MF;;GO:0003674_molecular_function AT1G55080	AT3G23590
Os10t0360000-00	1	1	1	1	1	1	1	1	ref	0	0	0	1	1	1	1	ref	1	1	1	NA				NA
Os03t0229000-01	105.2	88.9	108.4	57.6	17.8	20.2	51.2	39.8	ref	-0.291	-2.351	-1.099	1	-1.22349	-5.10178	-2.14206	ref	1	0.008	0.082	Conserved hypothetical protein.				NA
Os05t0135700-01	259.9	241.25	257.6	216.3	372.6	368.2	272.5	231.1	ref	-0.085	0.565	0.003	1	-1.06069	1.47939	1.00208	ref	1	0.027	1	S-adenosylmethionine synthetase 1 (EC 2.5.1.6) (Methionine adenosyltransferase 1) (AdoMet synthetase 1).				AT1G02500
Os07t0558200-01	32.5	31.7	40.6	32.4	57.2	32	66.6	25.2	ref	0.176	0.415	0.352	1	1.12975	1.3333	1.27633	ref	1	0.814	0.9	Inositol monophosphatase family protein.				AT4G05090
Os09t0330000-00	1	1.6	1	1.3	1	1	1	1	ref	-0.15	-0.339	-0.339	1	-1.10957	-1.26488	-1.26488	ref	1	0.475	0.479	UDP-glucuronosyl/UDP-glucosyltransferase family protein.				AT2G16890
Os01t0848250-01	4.2	4.5	1.9	3.5	21.6	10.6	7.4	5.8
Os10t0495300-02	87.85	110.65	105.55	128.3	233.1	193.1	155.4	180.25	ref	0.239	1.106	0.763	1	1.18017	2.15248	1.69702	ref	0.773	0.013	0.041	Similar to ALG2-interacting protein X.				AT1G15130
Os09t0414400-00	1	1	1	1	1	1	1	1	ref	0	0	0	1	1	1	1	ref	1	1	1	NA				NA
Os03t0760000-01	12.3	14.6	20.8	28	998.8	908.3	855.3	823.8	ref	0.849	6.151	5.969	1	1.80125	71.0617	62.6395	ref	0.096	0	0	Cytochrome P450 family protein.	BP;;	CC;;GO:0005739_mitochondrion AT5G46920	MF;;GO:0019825_oxygen_binding AT2G26170	AT4G37310
Os07t0141400-01	27284.8	31254.5	27569.5	30551.5	6591.65	7633.3	11076.5	13671.1	ref	-0.009	-2.042	-1.247	1	-1.00626	-4.11816	-2.37347	ref	1	0.001	0.005	Similar to 23 kDa polypeptide of photosystem II.	BP;;GO:0010207_photosystem_II_assembly AT1G22700;GO:0010200_response_to_chitin AT4G28350;GO:0010218_response_to_far_red_light AT2G05100;GO:0010363_regulation_of_plant-type_hypersensitive_response AT2G26170;GO:0050832_defense_response_to_fungus AT5G06860;GO:0006612_protein_targeting_to_membrane AT2G26170;GO:0019344_cysteine_biosynthetic_process AT1G66430;GO:0009637_response_to_blue_light AT2G05100…	CC;;GO:0019898_extrinsic_component_of_membrane AT5G42010;GO:0000165_MAPK_cascade AT4G22340;GO:0009535_chloroplast_thylakoid_membrane AT2G05100;GO:0009570_chloroplast_stroma AT4G24620;GO:0009543_chloroplast_thylakoid_lumen AT3G01480;GO:0009941_chloroplast_envelope AT4G24620;GO:0048046_apoplast AT3G53750;GO:0009654_photosystem_II_oxygen_evolving_complex AT1G76450	MF;;GO:0008266_poly(U)_RNA_binding AT1G20020;GO:0005509_calcium_ion_binding AT4G25090	AT1G06680
Os11t0688000-00	1	1	1	1	1	1	1	1	ref	0	0	0	1	1	1	1	ref	1	1	1	Conserved hypothetical protein.				NA
Os08t0205900-01	70.5	60	59.4	53.2	47.8	53.3	15.2	18.8	ref	-0.21	-0.366	-1.944	1	-1.15669	-1.28877	-3.84771	ref	0.711	0.155	0.001	Similar to Viroid RNA-binding protein (Fragment).				AT3G22200
Os12t0212300-00	1	1	11.4	12.9	1	1	11.3	6.7	ref	3.6	0	3.121	1	12.1257	1	8.69991	ref	0.009	1	0.002	NA	BP;;	CC;;GO:0005886_plasma_membrane AT5G40380	MF;;	AT2G15042
Os06t0549375-00	1	1	1	1	1	1	1	1	ref	0	0	0	1	1	1	1	ref	1	1	1	NA				NA
Os04t0612800-01	124.6	137.8	104.6	122.9	87.1	89.6	61.5	58.3	ref	-0.209	-0.569	-1.13	1	-1.15589	-1.48349	-2.18859	ref	0.465	0.013	0.002	Similar to EMB2217.	BP;;GO:0009560_embryo_sac_egg_cell_differentiation AT3G04710;GO:0009793_embryo_development_ending_in_seed_dormancy AT1G02140	CC;;GO:0005739_mitochondrion AT5G46920	MF;;	AT1G79490
Os02t0749300-01	501.05	459.7	416.3	358.95	1812.25	1676.25	1544.95	1592.95	ref	-0.312	1.861	1.709	1	-1.24143	3.63259	3.26934	ref	0.214	0	0.001	Similar to Shikimate kinase, chloroplast precursor (EC 2.7.1.71).	BP;;GO:0009073_aromatic_amino_acid_family_biosynthetic_process AT4G31500;GO:1901379_regulation_of_potassium_ion_transmembrane_transport AT1G35670;GO:0019632_shikimate_metabolic_process AT5G13420;GO:0018991_oviposition AT5G09310;GO:0006665_sphingolipid_metabolic_process AT5G58980;GO:0016286_small_conductance_calcium-activated_potassium_channel_activity AT4G39540;GO:0009423_chorismate_biosynthetic_…	CC;;GO:0030315_T-tubule AT4G39540;GO:0030018_Z_disc AT3G07370;GO:0005790_smooth_endoplasmic_reticulum AT4G39540;GO:0043025_neuronal_cell_body AT1G15950|AT4G39260;GO:0043197_dendritic_spine AT5G60550;GO:0005829_cytosol AT4G27090;GO:0009507_chloroplast AT1G32550;GO:0005765_lysosomal_membrane AT5G07830;GO:0016021_integral_component_of_membrane AT1G57750	MF;;GO:0005516_calmodulin_binding AT1G04160;GO:0004143_diacylglycerol_kinase_activity AT5G63770;GO:0051393_alpha-actinin_binding AT3G61850;GO:0042803_protein_homodimerization_activity AT1G15950|AT4G39260;GO:0000287_magnesium_ion_binding AT1G23490|AT1G59750;GO:0017050_D-erythro-sphingosine_kinase_activity AT4G21534;GO:0004765_shikimate_kinase_activity AT4G34940	AT2G21940
Os02t0126800-01	1	1	1	1	1	1	1	1	ref	0	0	0	1	1	1	1	ref	1	1	1	Similar to Golgi SNARE 12 protein (AtGOS12) (Golgi SNAP receptor complex member 1-2).	BP;;GO:0030244_cellulose_biosynthetic_process AT4G38190;GO:0006869_lipid_transport AT2G18915;GO:0061025_membrane_fusion AT1G48760;GO:0010351_lithium_ion_transport AT2G19600;GO:0009737_response_to_abscisic_acid AT4G37040	CC;;GO:0005789_endoplasmic_reticulum_membrane AT4G22340;GO:0005802_trans-Golgi_network AT4G38500;GO:0016021_integral_component_of_membrane AT1G57750;GO:0006891_intra-Golgi_vesicle-mediated_transport AT1G48760;GO:0005768_endosome AT4G38500;GO:0016558_protein_import_into_peroxisome_matrix AT5G13570;GO:0005829_cytosol AT4G27090;GO:0006888_ER_to_Golgi_vesicle-mediated_transport AT1G23490|AT1G59750;GO…	MF;;GO:0000149_SNARE_binding AT2G45200	AT2G45200
Os02t0130300-03	162.6	144.9	177.1	151.9	117.1	117.3	125.8	135.9	ref	0.096	-0.389	-0.231	1	1.06881	-1.30949	-1.17365	ref	0.949	0.046	0.182	Hypothetical conserved gene.				AT1G10650
Os06t0198300-00	1	1	1	1	1	1	1	1	ref	0	0	0	1	1	1	1	ref	1	1	1	NA				NA
Os08t0523200-00	2.6	2.2	3.8	2.3	45.9	56.5	33.2	37.3	ref	0.306	4.412	3.879	1	1.23628	21.2885	14.7128	ref	0.876	0.001	0.001	Similar to MAB1.				AT3G06190
Os06t0192200-00	1	1.3	1.45	1	2.9	1.55	1.65	1.8	ref	0.079	0.895	0.596	1	1.05629	1.85961	1.51152	ref	1	0.166	0.379	NA				NA
Os11t0685400-01	1	1	32.1	42.5	1	1	94.3	90.65	ref	5.207	0	6.531	1	36.9371	1	92.4755	ref	0	1	0	Hypothetical conserved gene.				NA
Os01t0580100-01	17.2	16.3	18	16.7	6.6	2.1	2.3	3.4	ref	0.05	-2.169	-2.582	1	1.03526	-4.49712	-5.98769	ref	1	0.053	0.034	Alg9-like mannosyltransferase family protein.	BP;;GO:0006505_GPI_anchor_metabolic_process AT3G45100;GO:0009793_embryo_development_ending_in_seed_dormancy AT1G02140;GO:0010183_pollen_tube_guidance AT1G02140	CC;;GO:0005789_endoplasmic_reticulum_membrane AT4G22340;GO:0090406_pollen_tube AT2G28640;GO:0005634_nucleus AT1G55080	MF;;GO:0000030_mannosyltransferase_activity AT5G03760	AT5G14850
Os01t0758900-01	1	1	1.9	1.6	1	1	1	1	ref	0.802	0	0	1	1.74352	1	1	ref	0.019	1	1	Protein of unknown function DUF688 family protein.				NA
Os03t0356477-00	1.8	1.6	1	1	16	7.4	7.4	1.8
Os04t0689500-01	862.2	938.5	458.7	666.6	1420	1526.3	1116.5	1217.1	ref	-0.702	0.711	0.374	1	-1.62676	1.63694	1.29594	ref	0.186	0.054	0.263	Similar to H0814G11.12 protein.				AT1G45688
Os01t0361500-01	308.8	287.25	292.95	245.85	122.7	131.25	189.5	144.75	ref	-0.15	-1.231	-0.847	1	-1.10957	-2.3473	-1.79876	ref	0.966	0.006	0.02	Phospholipid/glycerol acyltransferase domain containing protein.	BP;;GO:0000466_maturation_of_5.8S_rRNA_from_tricistronic_rRNA_transcript_(SSU-rRNA,_5.8S_rRNA,_LSU-rRNA) AT4G21790;GO:0033365_protein_localization_to_organelle AT2G16640;GO:0008283_cell_proliferation AT1G55080;GO:1900435_negative_regulation_of_filamentous_growth_of_a_population_of_unicellular_organisms_in_response_to_starvation AT1G54570;GO:0019432_triglyceride_biosynthetic_process AT3G10520;GO:0…	CC;;GO:0016020_membrane AT3G14070;GO:0030687_preribosome,_large_subunit_precursor AT4G34640;GO:0010287_plastoglobule AT2G05100;GO:0070545_PeBoW_complex AT1G54570;GO:0005654_nucleoplasm AT1G02140;GO:0000793_condensed_chromosome AT5G20850;GO:0005739_mitochondrion AT5G46920	MF;;GO:0004144_diacylglycerol_O-acyltransferase_activity AT1G54570;GO:0005515_protein_binding AT1G55080;GO:0044822_poly(A)_RNA_binding AT4G27090;GO:0043021_ribonucleoprotein_complex_binding AT5G36170	AT1G54570
Os08t0333366-00	1	1	1	1	1	1	1	1	ref	0	0	0	1	1	1	1	ref	1	1	1	NA				NA
Os07t0692950-00	1	1	1	1	1	1	1	1	ref	0	0	0	1	1	1	1	ref	1	1	1	Hypothetical protein.				AT5G06460
Os04t0431200-01	196.1	182.9	166.75	162.85	216.25	217.65	213.95	200.85	ref	-0.201	0.196	0.13	1	-1.14949	1.14552	1.09429	ref	0.132	0.038	0.118	Similar to OSIGBa0160I14.7 protein.	BP;;GO:0006417_regulation_of_translation AT1G13900|AT4G29080;GO:0009408_response_to_heat AT3G04710;GO:0016567_protein_ubiquitination AT2G18915;GO:0009409_response_to_cold AT3G61140	CC;;GO:0090406_pollen_tube AT2G28640;GO:0005739_mitochondrion AT5G46920;GO:0005634_nucleus AT1G55080	MF;;GO:0005515_protein_binding AT1G55080	AT1G21760
Os12t0117500-01	1	1.6	1.9	2.3	1	1	1	1	ref	0.725	-0.339	-0.339	1	1.6529	-1.26488	-1.26488	ref	0.277	0.44	0.443	Hypothetical protein.				AT2G30520
Os01t0651450-00	1	1	1	1	1	1	1	1	ref	0	0	0	1	1	1	1	ref	1	1	1	Hypothetical protein.				NA
Os02t0126200-00	1	1	1.9	1	1	1	1	1	ref	0.463	0	0	1	1.37841	1	1	ref	0.674	1	1	Hypothetical conserved gene.				NA
Os06t0715350-00	1	1	1	1	1	1	1	1	ref	0	0	0	1	1	1	1	ref	1	1	1	Hypothetical protein.				AT1G19940
Os11t0696400-00	1	1	1	1	1	1	1	1	ref	0	0	0	1	1	1	1	ref	1	1	1	Glycoside hydrolase, family 3, N-terminal domain containing protein.				AT1G02640
Os08t0189500-01	1	1.6	3.35	2.55	1	1	1	1	ref	1.208	-0.339	-0.339	1	2.31017	-1.26488	-1.26488	ref	0.112	0.481	0.485	Germin-like protein 8-6, Disease resistance				AT3G05950
Os04t0645100-02	657.35	770.45	692.25	1086.85	303.35	304.65	753.7	817	ref	0.286	-1.227	0.141	1	1.21926	-2.3408	1.10267	ref	0.805	0.019	0.923	Similar to H0811D08.1 protein.				AT1G15290
Os01t0689900-04	31.7	38.7	22.7	45.6	156.4	161.1	125.8	123.7	ref	-0.123	2.18	1.833	1	-1.089	4.53154	3.56277	ref	1	0.011	0.02	Serine/threonine protein kinase-related domain containing protein.				AT1G25390
Os08t0485500-01	24.85	24	22.7	25.85	11.25	23.95	8.1	7.45	ref	-0.012	-0.573	-1.652	1	-1.00835	-1.48761	-3.14269	ref	1	0.393	0.033	Epidermal patterning factor-like 1 (EPFL1) protein, Small secretary signal peptide, Regulation of awn elongation (Dysfunctional RAE2 protein), Regulation of grain number, grain length, and awn development				NA
Os07t0123601-01	1	1	1	1	1	1	1	1	ref	0	0	0	1	1	1	1	ref	1	1	1	Hypothetical gene.				NA
Os11t0549650-00	23.6	18.1	7.6	7.9	4.7	8.5	4.9	4.2	ref	-1.415	-1.709	-2.188	1	-2.6666	-3.26934	-4.55673	ref	0.124	0.018	0.009	Mitochondrial matrix Mmp37 domain containing protein.	BP;;GO:0008150_biological_process AT1G55080	CC;;GO:0009507_chloroplast AT1G32550	MF;;GO:0003674_molecular_function AT1G55080	AT3G47630
Os07t0671301-00	1	1	1	1	1	1	1	1	ref	0	0	0	1	1	1	1	ref	1	1	1	Hypothetical gene.				NA
Os01t0833600-00	37.4	28.1	21.7	24.3	17.8	22.3	11.3	14.7	ref	-0.497	-0.702	-1.331	1	-1.41128	-1.62676	-2.51577	ref	0.448	0.083	0.014	Conserved hypothetical protein.				NA
Os06t0140200-01	18	8.7	58.4	38.7	10.4	9.5	62.8	57.5	ref	1.926	-0.332	2.264	1	3.8	-1.25876	4.80321	ref	0.105	0.763	0.017	Leucine-rich repeat, plant specific containing protein.				AT2G34930
Os08t0195650-00	1	1	1	1	1	1	1	1	ref	0	0	0	1	1	1	1	ref	1	1	1	Conserved hypothetical protein.				NA
Os09t0120033-01	1.8	3.4	11.4	14.8	1	3.1	3.6	1.8	ref	2.392	-0.491	0.041	1	5.24885	-1.40542	1.02883	ref	0.224	0.862	1	Hypothetical protein.				NA
Os01t0794100-01	70.5	55.2	38.7	45	1066.2	898.7	650.8	634.9	ref	-0.58	3.972	3.365	1	-1.49485	15.6925	10.3031	ref	0.192	0	0	Conserved hypothetical protein.				NA
Os02t0168700-01	137.95	154.9	114.95	140.5	18.8	27.7	41.5	35.35	ref	-0.202	-2.679	-1.932	1	-1.15029	-6.40412	-3.81584	ref	0.995	0.002	0.005	Peptidyl-prolyl cis-trans isomerase, FKBP-type domain containing protein.	BP;;GO:0006457_protein_folding AT3G04710	CC;;GO:0009543_chloroplast_thylakoid_lumen AT3G01480;GO:0016020_membrane AT3G14070	MF;;GO:0005528_FK506_binding AT4G25340;GO:0003755_peptidyl-prolyl_cis-trans_isomerase_activity AT5G58710	AT4G19830
Os10t0346600-00	247.4	280.5	256.2	261.2	311.8	328.7	277.6	299	ref	-0.026	0.281	0.129	1	-1.01819	1.21504	1.09354	ref	1	0.052	0.332	Similar to Vacuolar sorting receptor 4 precursor (AtVSR4) (Epidermal growth factor receptor-like protein 2b) (AtELP2b) (BP80-like protein a) (AtBP80a).				AT2G14740
Os01t0550600-00	4.65	3.95	5.75	8.85	15.95	20.75	19.7	26.8	ref	0.735	2.086	2.423	1	1.6644	4.24569	5.36285	ref	0.376	0.008	0.005	Conserved hypothetical protein.				NA
Os03t0826000-01	1	1	1	1	1	1	1	1	ref	0	0	0	1	1	1	1	ref	1	1	1	Conserved hypothetical protein.				NA
Os08t0129500-01	37.4	37	39.6	48.1	21.6	17	19	23.6	ref	0.23	-0.957	-0.813	1	1.17283	-1.94127	-1.75686	ref	0.782	0.019	0.032	Conserved hypothetical protein.	BP;;GO:0016571_histone_methylation AT2G20020;GO:0048451_petal_formation AT1G17980;GO:0048453_sepal_formation AT4G28010	CC;;GO:0009507_chloroplast AT1G32550	MF;;	AT1G32730
Os04t0448100-01	7.45	8.95	5.7	7.3	1	2.05	1.65	1.4	ref	-0.34	-2.512	-2.426	1	-1.26576	-5.7041	-5.37401	ref	0.99	0.01	0.011	Protein of unknown function DUF1644 family protein.				AT4G08460
Os02t0433600-01	102.8	112.4	133.8	133.6	158.3	154.7	215.9	223.9	ref	0.315	0.542	1.032	1	1.24401	1.45599	2.04486	ref	0.048	0.002	0	Helix-loop-helix DNA-binding domain containing protein.	BP;;GO:0006635_fatty_acid_beta-oxidation AT1G50940	CC;;GO:0005634_nucleus AT1G55080;GO:0016558_protein_import_into_peroxisome_matrix AT5G13570	MF;;GO:0003700_sequence-specific_DNA_binding_transcription_factor_activity AT1G42990;GO:0003677_DNA_binding AT3G22880;GO:0046983_protein_dimerization_activity AT2G20020	AT3G19860
Os06t0114900-01	1	1	1	1	1	1	1	1	ref	0	0	0	1	1	1	1	ref	1	1	1	Conserved hypothetical protein.				NA
Os10t0160000-02	118.15	111.25	113.55	123.25	440.95	414.65	354.2	323.95	ref	0.045	1.899	1.563	1	1.03168	3.72955	2.95468	ref	1	0	0	Similar to Ubiquitin carboxyl-terminal hydrolase.				AT4G10570
Os03t0362500-00	1.4	1	1	1.3	1	1	1	1	ref	-0.053	-0.243	-0.243	1	-1.03742	-1.18345	-1.18345	ref	1	0.538	0.542	Similar to Terpene synthase family, metal binding domain containing protein, expressed.				AT1G70080
Os03t0757500-01	2.2	3.35	1.95	2.55	2.85	5.25	5.5	2.2	ref	-0.284	0.511	0.358	1	-1.21757	1.42504	1.28165	ref	1	0.72	0.915	UDP-glucuronosyl/UDP-glucosyltransferase family protein.				AT3G02100
Os02t0681900-01	98.7	95.3	43.4	95.9	336.1	435.4	257	330.5	ref	-0.588	1.98	1.587	1	-1.50316	3.94493	3.00424	ref	0.718	0.026	0.052	GRAS transcription factor domain containing protein.				AT5G52510
Os06t0698001-00	1	1	1	1	1	1	1	1	ref	0	0	0	1	1	1	1	ref	1	1	1	NA				NA
Os11t0527000-01	3.4	4.5	2.9	2.3	8.5	7.4	3.6	5.8	ref	-0.599	1.02	0.224	1	-1.51467	2.02792	1.16797	ref	0.515	0.065	0.808	Conserved hypothetical protein.				NA
Os03t0740900-01	2.6	3.4	1	3.5	38.4	35.2	22.9	23.6
Os03t0767800-02	732.1	783.4	956.9	936.9	452.2	537.9	459	441.1	ref	0.322	-0.619	-0.751	1	1.25006	-1.53581	-1.68296	ref	0.204	0.009	0.005	Cold acclimation WCOR413 family protein.				AT3G50830
Os01t0128700-01	44.6	49.9	50	71.4	150.8	132.3	179.8	175.4	ref	0.341	1.582	1.912	1	1.26663	2.99385	3.7633	ref	0.603	0.005	0.003	Conserved hypothetical protein.				NA
Os08t0508700-01	1	3.35	2.4	3.85	1	1	1.65	1.4	ref	0.732	-0.872	-0.268	1	1.66094	-1.8302	-1.20414	ref	0.839	0.441	1	Similar to EIL3.				AT1G73730
Os01t0934300-03	38.2	52.9	36.8	46.3	94.6	134.4	87.2	104.4	ref	-0.123	1.327	1.086	1	-1.089	2.5088	2.12285	ref	1	0.023	0.044	Similar to Flowering-time protein isoform alpha.				AT4G02560
Os05t0330600-00	1	1	1	1	1	1	1	1.8	ref	0	0	0.424	1	1	1	1.34164	ref	1	1	0.399	Similar to Prolamin.				NA
Os09t0284500-00	1	1	1	1	1	1	1	1	ref	0	0	0	1	1	1	1	ref	1	1	1	NA				NA
Os01t0364424-00	1	1	1	1	1	1	1	1	ref	0	0	0	1	1	1	1	ref	1	1	1	NA				NA
Os03t0113800-01	109.2	114.8	122.95	114.45	95.55	93.3	49.25	67.2	ref	0.083	-0.246	-0.961	1	1.05922	-1.18591	-1.94666	ref	1	0.379	0.012	Tetratricopeptide-like helical domain containing protein.	BP;;	CC;;GO:0005829_cytosol AT4G27090	MF;;	AT5G41950
Os02t0265200-02	1.8	1	1	1.6	1	4.2	4.2	1	ref	-0.085	0.611	0.611	1	-1.06069	1.52732	1.52732	ref	1	0.937	0.937	Similar to WRKY39v2 - superfamily of TFs having WRKY and zinc finger domains.				NA
Os07t0184900-04	3	3.95	8.05	2.55	1.95	1	2.3	1	ref	0.396	-1.302	-1.183	1	1.31585	-2.4657	-2.27048	ref	1	0.334	0.398	Hypothetical conserved gene.				NA
Os10t0322300-01	62.4	66.4	46.2	58.2	23.5	32	35.7	31.7	ref	-0.312	-1.231	-0.936	1	-1.24143	-2.3473	-1.91322	ref	0.674	0.011	0.027	Conserved hypothetical protein.				NA
Os11t0302800-01	1	1	1	1	1	1	1	1	ref	0	0	0	1	1	1	1	ref	1	1	1	Protein of unknown function DUF724 family protein.	BP;;GO:0051567_histone_H3-K9_methylation AT5G67100;GO:0010014_meristem_initiation AT1G73590;GO:0048449_floral_organ_formation AT1G23000;GO:0051225_spindle_assembly AT5G51600;GO:0009909_regulation_of_flower_development AT4G24620;GO:0009855_determination_of_bilateral_symmetry AT1G73590;GO:0008283_cell_proliferation AT1G55080;GO:0006306_DNA_methylation AT1G23490|AT1G59750;GO:0010073_meristem_mainten…	CC;;GO:0005634_nucleus AT1G55080	MF;;	AT3G62300
Os03t0576500-01	8.3	12.2	6.7	6	2.9	12.7	6.1	5	ref	-0.666	-0.73	-0.866	1	-1.58667	-1.65864	-1.8226	ref	0.983	0.651	0.55	Conserved hypothetical protein.				NA
Os08t0427550-00	1	2.2	1.9	2.3	1	1	1	1.8	ref	0.495	-0.569	-0.145	1	1.40932	-1.48349	-1.10573	ref	0.913	0.539	1	Hypothetical protein.				AT1G48480
Os03t0416200-01	7.5	3.9	3.8	6.7	1	4.2	1	1	ref	-0.1	-1.4	-2.435	1	-1.07177	-2.63902	-5.40764	ref	1	0.321	0.096	BRITTLE CULM1.	BP;;GO:0050832_defense_response_to_fungus AT5G06860;GO:0009627_systemic_acquired_resistance AT5G58710;GO:0009697_salicylic_acid_biosynthetic_process AT2G17220;GO:0016049_cell_growth AT4G24620;GO:0010215_cellulose_microfibril_organization AT3G02210	CC;;GO:0031225_anchored_component_of_membrane AT2G27500;GO:0005886_plasma_membrane AT5G40380	MF;;	AT5G15630
Os04t0560400-01	24.4	26.9	12.3	22.4	2.9	2.1	1	2.6	ref	-0.626	-3.376	-3.99	1	-1.54328	-10.3819	-15.8895	ref	0.87	0.013	0.008	Similar to Alpha-L-fucosidase 1.	BP;;GO:0005975_carbohydrate_metabolic_process AT5G11110;GO:0006516_glycoprotein_catabolic_process AT5G08100	CC;;GO:0005773_vacuole AT3G14070;GO:0048046_apoplast AT3G53750	MF;;GO:0004560_alpha-L-fucosidase_activity AT1G67830	AT2G28100
Os01t0668300-01	46.25	55.2	55.15	74.25	116.1	120	76.25	78.55	ref	0.341	1.224	0.615	1	1.26663	2.33593	1.53156	ref	0.512	0.007	0.057	Conserved hypothetical protein.				AT3G15120
Os12t0190000-01	1008.35	1098.55	827.4	1078.65	10775.8	11300.8	7426.95	7988.8	ref	-0.156	3.39	2.872	1	-1.11419	10.4831	7.32079	ref	0.868	0	0	Similar to VTC2.				AT5G55120
Os04t0452000-01	207.45	215.9	257.65	201.2	710.5	647.85	646.9	697.05	ref	0.105	1.681	1.666	1	1.07549	3.2065	3.17334	ref	1	0.001	0.002	Similar to H0815C01.7 protein.	BP;;	CC;;	MF;;GO:0046872_metal_ion_binding AT1G32550;GO:0004722_protein_serine/threonine_phosphatase_activity AT1G13900|AT4G29080	AT1G34750
Os01t0533500-01	46.2	40.5	58.4	55.7	53.4	48	60.2	44.6	ref	0.399	0.227	0.26	1	1.31859	1.1704	1.19748	ref	0.403	0.454	0.392	Similar to Callose synthase 1 catalytic subunit.				AT1G06490
Os02t0282150-00	1	1	1	1	1	1	1	1	ref	0	0	0	1	1	1	1	ref	1	1	1	NA				NA
Os05t0409000-01	1	1.3	1	1	1.95	1.55	1	1	ref	-0.189	0.609	-0.189	1	-1.13997	1.5252	-1.13997	ref	0.859	0.057	0.571	UBA-like domain containing protein.	BP;;GO:0000956_nuclear-transcribed_mRNA_catabolic_process AT1G13900|AT4G29080	CC;;GO:0005634_nucleus AT1G55080	MF;;GO:0003746_translation_elongation_factor_activity AT5G25520	AT2G26920
Os12t0546400-00	1	1	1	1	1	1	1	1	ref	0	0	0	1	1	1	1	ref	1	1	1	NA				NA
Os10t0203000-02	107.6	96.5	66.9	65.1	167.6	146.2	195.3	208.5	ref	-0.627	0.619	0.986	1	-1.54435	1.53581	1.98069	ref	0.043	0.009	0.002	Similar to predicted protein.				AT5G54130
Os04t0313400-00	1	1	1	1	1	1	1	1	ref	0	0	0	1	1	1	1	ref	1	1	1	NA				NA
Os03t0779500-01	23.6	27.5	26.4	35.6	36.6	37.3	31.9	18.8	ref	0.267	0.536	-0.057	1	1.2033	1.44995	-1.0403	ref	0.99	0.307	1	Hypothetical protein.				NA
Os12t0133100-02	1	1	1	1	1	3.1	1	1	ref	0	0.816	0	1	1	1.76052	1	ref	1	0.396	1	Vacuolar phytosiderophore transporter, Sequestration of phytosiderophore (DMA) into the vacuoles				AT5G13750
Os08t0411300-00	1	1	1	1	1	1	1	1	ref	0	0	0	1	1	1	1	ref	1	1	1	Conserved hypothetical protein.	BP;;GO:0008150_biological_process AT1G55080	CC;;GO:0005768_endosome AT4G38500;GO:0005802_trans-Golgi_network AT4G38500	MF;;GO:0003674_molecular_function AT1G55080	AT4G39840
Os02t0633000-00	1.4	1.6	1	1.65	1	1	2.3	1.4	ref	-0.221	-0.582	0.262	1	-1.16554	-1.49692	1.19914	ref	1	0.339	0.807	Lipase, class 3 domain containing protein.				AT1G05800
Os01t0747451-00	1	1	1	1	1	1	1	1	ref	0	0	0	1	1	1	1	ref	1	1	1	Hypothetical gene.				NA
Os03t0650800-00	40.6	45.8	67.9	73.3	382.9	468.5	451.3	460.5	ref	0.71	3.296	3.402	1	1.6358	9.82189	10.5707	ref	0.062	0	0	Protein of unknown function DUF593 family protein.				NA
Os08t0226232-00	1	1	1	1	1	1	1	1	ref	0	0	0	1	1	1	1	ref	1	1	1	Hypothetical protein.				NA
Os01t0720600-04	24.8	21.9	33.5	36.85	23.5	30.35	31.25	30.9	ref	0.592	0.197	0.415	1	1.50733	1.14631	1.3333	ref	0.145	0.452	0.109	Starch synthase, Starch biosynthesis				AT4G18240
Os10t0570800-00	1	1	1	1	1	1	1	1	ref	0	0	0	1	1	1	1	ref	1	1	1	Hypothetical conserved gene.				NA
Os10t0548700-02	12.3	14.6	17	18	4.7	5.3	11.3	10.7	ref	0.384	-1.425	-0.285	1	1.30495	-2.68514	-1.21841	ref	0.195	0.001	0.134	Hypothetical conserved gene.				AT2G45910
Os04t0219000-01	17.15	19	21.25	17.95	7.55	9.5	5.5	3.8	ref	0.114	-1.092	-1.981	1	1.08222	-2.13169	-3.94767	ref	1	0.026	0.005	Similar to cDNA, clone: J075169H23, full insert sequence.				NA
Os02t0652600-02	1911.1	1814.35	2440.15	2391.1	1268.4	1370.45	1450.4	1469.85	ref	0.375	-0.498	-0.351	1	1.29684	-1.41225	-1.27544	ref	0.029	0.002	0.007	Ribosomal protein L19 family protein.				AT4G17560
Os01t0863400-01	196.1	184.95	171.45	165.35	155.45	127.5	130.95	124.95	ref	-0.178	-0.436	-0.574	1	-1.13131	-1.35285	-1.48865	ref	0.632	0.037	0.017	Hypothetical protein.				NA
Os03t0725800-01	27.65	32.85	30.65	49.4	132.95	179.25	78.2	80.5	ref	0.369	2.357	1.396	1	1.29146	5.12304	2.63171	ref	0.768	0.005	0.024	Helix-loop-helix DNA-binding domain containing protein.				AT2G22750
Os09t0542700-00	21.2	24.85	17.95	21.45	4.75	2.6	1.65	3.4	ref	-0.226	-2.707	-3.277	1	-1.16959	-6.52962	-9.69338	ref	1	0.014	0.008	Protein phosphatase 2A, regulatory B subunit, B56 family protein.				AT5G03470
Os04t0659900-03	85	77.1	82	74.5	77.8	80	100.1	76.9	ref	-0.051	-0.037	0.116	1	-1.03598	-1.02598	1.08373	ref	1	1	0.771	Eukaryotic release factor 1 (eRF1) protein, Regulation of cell death and pathogen resistance, Bacterial leaf blight resistance				AT4G27650
Os06t0192950-00	1	1	1	1	1	2.1	2.3	1	ref	0	0.535	0.601	1	1	1.44894	1.51677	ref	1	0.642	0.576	Hypothetical protein.				NA
Os05t0120200-01	422.7	443.2	487.9	612	229.4	272.1	242.9	297.4	ref	0.336	-0.793	-0.687	1	1.26225	-1.73267	-1.60993	ref	0.528	0.027	0.043	Similar to ATPase, coupled to transmembrane movement of substances.				AT3G55090
Os01t0143750-00	1	1	1	1	1	1	1	1	ref	0	0	0	1	1	1	1	ref	1	1	1	Hypothetical protein.				AT5G02050
Os01t0819200-00	1	1	1	1	1	1	1	1	ref	0	0	0	1	1	1	1	ref	1	1	1	Similar to calcium lipid binding protein-like.	BP;;GO:0009888_tissue_development AT2G26170;GO:0016126_sterol_biosynthetic_process AT1G15950|AT4G39260;GO:0010638_positive_regulation_of_organelle_organization AT3G61140;GO:0032456_endocytic_recycling AT4G05520;GO:0009651_response_to_salt_stress AT3G14070;GO:0006897_endocytosis AT1G80830;GO:0009958_positive_gravitropism AT2G36910;GO:0006612_protein_targeting_to_membrane AT2G26170;GO:0033044_regul…	CC;;GO:0010008_endosome_membrane AT2G28390;GO:0005783_endoplasmic_reticulum AT1G57750;GO:0000139_Golgi_membrane AT5G65000;GO:0009898_cytoplasmic_side_of_plasma_membrane AT5G42010;GO:0031965_nuclear_membrane AT5G53480;GO:0009306_protein_secretion AT1G23490|AT1G59750;GO:0009506_plasmodesma AT4G27090;GO:0016021_integral_component_of_membrane AT1G57750	MF;;GO:0046872_metal_ion_binding AT1G32550;GO:0043565_sequence-specific_DNA_binding AT3G55630;GO:0005543_phospholipid_binding AT2G28390	AT1G20080
Os06t0144400-00	1	1	1	1	1	1	1	1	ref	0	0	0	1	1	1	1	ref	1	1	1	NA				NA
Os09t0391700-00	1	1	1	1	1	1	1	2.6	ref	0	0	0.689	1	1	1	1.61217	ref	1	1	0.399	NA				NA
Os04t0442800-01	152.9	167.3	155.4	134.9	212.5	191	163.1	138.3	ref	-0.144	0.333	-0.091	1	-1.10496	1.25963	-1.06511	ref	0.844	0.126	0.828	Similar to Phragmoplast-associated kinesin-related protein 1 (Fragment).				NA
Os12t0583801-01	1.8	1	1	1	2.9	2.1	1	1.8	ref	-0.424	0.879	0	1	-1.34164	1.8391	1	ref	0.934	0.233	1	Conserved hypothetical protein.				NA
Os10t0481832-00	1	2.2	5.7	2.3	2.9	1	2.3	1	ref	1.288	0.199	0.032	1	2.44189	1.1479	1.02243	ref	0.682	1	1	NA				NA
Os11t0616200-01	97.1	120.7	18.9	41.2	72.1	67.2	19	28.5	ref	-1.956	-0.637	-2.218	1	-3.87985	-1.55509	-4.65248	ref	0.12	0.411	0.022	Conserved hypothetical protein.				NA
Os07t0630533-00	1	1	1	1	1.95	1	1	1
Os02t0669500-01	1.8	2.2	1	2.9	17.8	18.1	16.4	3.4	ref	-0.225	3.173	1.908	1	-1.16878	9.0192	3.75288	ref	1	0.065	0.231	Similar to H0211B05.7 protein.				NA
Os03t0195900-01	1	1	1	1	1	1	1	1	ref	0	0	0	1	1	1	1	ref	1	1	1	Hypothetical protein.				NA
Os02t0734600-02	192.5	200.9	170.5	195.2	718	781.3	312.4	295.7	ref	-0.108	1.929	0.628	1	-1.07773	3.80791	1.54542	ref	0.771	0	0.007	Similar to caleosin related protein.				AT1G70680
Os05t0271900-01	18	29.3	38.7	26.8	8.5	3.1	17.7	3.4	ref	0.488	-2.162	-1.566	1	1.4025	-4.47535	-2.96083	ref	1	0.197	0.373	Pentatricopeptide repeat domain containing protein.	BP;;GO:0008150_biological_process AT1G55080	CC;;GO:0005739_mitochondrion AT5G46920	MF;;GO:0003674_molecular_function AT1G55080	AT1G10330
Os01t0863133-00	4.2	2.2	8.5	9.2	12.2	10.6	13.9	28.5	ref	1.541	1.903	2.711	1	2.90996	3.7399	6.54775	ref	0.231	0.042	0.015	NA				NA
Os07t0147900-02	353.2	413.1	584.9	578.6	158.3	149.4	177.3	177	ref	0.607	-1.313	-1.109	1	1.52309	-2.48458	-2.15696	ref	0.035	0.001	0.001	Similar to Ferredoxin--NADP reductase.				AT1G30510
Os03t0738900-00	297.05	309.95	176.6	235.8	186.35	257.15	110.4	120.5	ref	-0.572	-0.471	-1.395	1	-1.48658	-1.38607	-2.62989	ref	0.332	0.199	0.01	NPH3 domain containing protein.				AT5G66560
Os09t0482740-01	219.15	200.3	213.8	186.15	163.9	183.55	148.95	169.8	ref	-0.071	-0.273	-0.398	1	-1.05044	-1.20832	-1.31768	ref	1	0.169	0.067	Protein of unknown function DUF1664 family protein.				AT1G04960
Os11t0211800-01	9.9	15.2	20.8	19.2	1	1	2.3	1	ref	0.704	-3.617	-3.016	1	1.62902	-12.2695	-8.08922	ref	0.674	0.005	0.01	Similar to Specific abundant protein-like protein 1.				NA
Os07t0564700-01	253.9	257.5	282.6	282.6	195.7	163.2	163.1	173.8	ref	0.144	-0.517	-0.603	1	1.10496	-1.43098	-1.51887	ref	0.674	0.016	0.011	Similar to ATMIN7 (ARABIDOPSIS THALIANA HOPM INTERACTOR 7); guanyl-nucleotide exchange factor/ protein binding.				AT3G43300
Os10t0364600-00	1	1	1	1	1	1	1	1
Os02t0481900-01	13.5	13.1	21.25	22.05	2.9	6.85	6.15	6.65	ref	0.703	-1.577	-1.056	1	1.62789	-2.98349	-2.07916	ref	0.643	0.05	0.148	Hypothetical conserved gene.				AT1G75660
Os03t0224700-01	85	88.6	93.3	92.45	6553.25	6818.3	4698.6	4986.1	ref	0.098	6.267	5.802	1	1.07029	77.0114	55.7925	ref	0.387	0	0	Similar to HSP protein (Fragment).	BP;;GO:0009408_response_to_heat AT3G04710	CC;;GO:0005634_nucleus AT1G55080;GO:0005737_cytoplasm AT3G14070	MF;;GO:0043565_sequence-specific_DNA_binding AT3G55630;GO:0003700_sequence-specific_DNA_binding_transcription_factor_activity AT1G42990	AT5G16820
Os12t0489400-02	139.55	71.15	107.9	69.2	15.05	16.5	16.45	8.3	ref	-0.206	-2.661	-3.092	1	-1.15349	-6.32471	-8.52677	ref	1	0.02	0.013	Hypothetical gene.				NA
Os02t0503800-00	1	1.6	1	1	1	1	1	1	ref	-0.339	-0.339	-0.339	1	-1.26488	-1.26488	-1.26488	ref	0.674	0.396	0.399	Cytochrome P450 domain containing protein.				NA
Os12t0254400-01	1.4	1	173.8	148.05	1	1	224.85	163.3	ref	7.083	-0.243	7.339	1	135.58	-1.18345	161.905	ref	0.001	0.624	0	Hypothetical protein.				NA
Os07t0210100-01	366.9	344.2	333.4	359.9	83.4	55.4	56.3	59.9	ref	-0.037	-2.386	-2.613	1	-1.02598	-5.22706	-6.11775	ref	1	0.002	0.001	Exo70 exocyst complex subunit domain containing protein.				NA
Os09t0489800-01	1	1	1	1	1	1	1	1	ref	0	0	0	1	1	1	1	ref	1	1	1	Hypothetical protein.				AT5G06839
Os06t0133800-01	2507.7	2812.9	2929.9	3354.4	1871.2	2036.5	2234.6	2705.3	ref	0.239	-0.444	-0.111	1	1.18017	-1.36037	-1.07998	ref	0.593	0.07	0.747	Similar to Transferase.				AT2G45290
Os03t0855700-02	120.55	119.5	1	1	74.95	85.9	1	1	ref	-6.907	-0.581	-6.907	1	-120.009	-1.49589	-120.009	ref	0	0.004	0	Hypothetical conserved gene.				NA
Os03t0122000-01	67.2	65.9	88.6	95.3	167.6	171.8	200.4	219.8	ref	0.466	1.35	1.657	1	1.38127	2.54912	3.1536	ref	0.031	0	0	Serine/threonine protein kinase domain containing protein.	BP;;GO:0045492_xylan_biosynthetic_process AT5G58980;GO:0010413_glucuronoxylan_metabolic_process AT5G58980;GO:0009832_plant-type_cell_wall_biogenesis AT4G36360	CC;;GO:0005737_cytoplasm AT3G14070	MF;;GO:0004672_protein_kinase_activity AT4G24480;GO:0005524_ATP_binding AT2G33840	AT3G61960
Os09t0285900-00	1	1	1	1	1	1	1	1	ref	0	0	0	1	1	1	1	ref	1	1	1	NA				NA
Os09t0469400-01	47	47	49	57.6	25.3	26.6	35.7	37.3	ref	0.177	-0.857	-0.365	1	1.13053	-1.81127	-1.28788	ref	0.489	0.003	0.035	Similar to isoamylase-type starch debranching enzyme ISO3.				AT4G09020
Os05t0242600-01	1	1	1	1	1	1	1	1	ref	0	0	0	1	1	1	1	ref	1	1	1	Prefoldin domain containing protein.				NA
Os09t0513800-01	26.9	28.1	36.8	29.3	100.2	87.5	89.8	81.7	ref	0.256	1.768	1.639	1	1.19416	3.40581	3.1145	ref	0.571	0.001	0.002	Similar to H0425E08.1 protein.				AT1G65430
Os03t0833600-01	6.25	4.2	9	6.35	2.9	1	1	1	ref	0.561	-1.589	-2.357	1	1.47529	-3.00841	-5.12304	ref	0.938	0.115	0.041	X8 domain containing protein.				AT1G09460
Os09t0399300-00	1	1	1	1	1	1	1	1	ref	0	0	0	1	1	1	1	ref	1	1	1	NA				NA
Os01t0762300-01	259.5	288.7	327.8	269.4	118	99.2	177.95	214.15	ref	0.119	-1.339	-0.488	1	1.08598	-2.52976	-1.4025	ref	1	0.005	0.098	Similar to predicted protein.	BP;;	CC;;GO:0005739_mitochondrion AT5G46920	MF;;	AT5G55570
Os06t0137100-01	55.9	46.4	60.3	55.7	25.3	32	30.6	20.4	ref	0.186	-0.84	-1.027	1	1.13761	-1.79005	-2.03778	ref	1	0.067	0.039	Similar to predicted protein.				AT1G01950
Os03t0193150-00	1	1	1.45	1	2.85	1.55	1.65	2.6	ref	0.268	1.072	1.05	1	1.20414	2.10235	2.07053	ref	1	0.132	0.142	NA				NA
Os07t0103600-01	1	1	1	1	1	1	1	1	ref	0	0	0	1	1	1	1	ref	1	1	1	Armadillo-like helical domain containing protein.				AT4G21200
Os10t0379100-01	3	2.45	6.2	1	9.4	6.85	1.65	1.4	ref	-0.123	1.566	-0.835	1	-1.089	2.96083	-1.78386	ref	1	0.32	0.692	Transferase family protein.				AT5G48930
Os10t0456100-00	1	1	1	1	1	1	1	1	ref	0	0	0	1	1	1	1	ref	1	1	1	Similar to Brn1-like protein.				AT4G13180
Os04t0663700-01	131.9	144.25	104.15	87.45	75.9	77.35	69.85	63.6	ref	-0.531	-0.848	-1.049	1	-1.44493	-1.8	-2.0691	ref	0.091	0.005	0.003	Similar to OSIGBa0099L20.7 protein.	BP;;GO:0000902_cell_morphogenesis AT2G20020;GO:0016049_cell_growth AT4G24620	CC;;GO:0005634_nucleus AT1G55080;GO:0048193_Golgi_vesicle_transport AT1G48760	MF;;GO:0003674_molecular_function AT1G55080	AT5G39590
Os09t0493500-02	44.6	34.6	32.1	34.9	377.3	321.2	186.3	162.5	ref	-0.231	3.148	2.147	1	-1.17365	8.86426	4.42906	ref	0.715	0	0.001	Tetraketide aplha-pyrone reductase, Anther cuticle development, Pollen wall formation				AT4G35420
Os01t0536950-00	1	1	1	1	1	1	1	1	ref	0	0	0	1	1	1	1	ref	1	1	1	Similar to Rust resistance protein rp3-1.				NA
Os01t0519860-00	2.6	6.9	3.8	10.4	17.8	14.9	10	5.8	ref	0.57	1.943	0.846	1	1.48452	3.84504	1.79751	ref	1	0.128	0.553	NA				NA
Os10t0156701-00	1	1	1	1	1	1	1	1	ref	0	0	0	1	1	1	1	ref	1	1	1	NA				NA
Os02t0479400-00	1	1	1	1	1	1	1	1	ref	0	0	0	1	1	1	1	ref	1	1	1	NA				NA
Os11t0148900-00	1	1	1	1	1	1	1	1	ref	0	0	0	1	1	1	1	ref	1	1	1	NA				NA
Os01t0945666-00	1	1	1	1	1	1	1	1	ref	0	0	0	1	1	1	1	ref	1	1	1	Hypothetical protein.				AT2G01170
Os02t0148700-01	68.1	58.2	49	74.5	21.6	18.1	19	18.8	ref	-0.059	-1.671	-1.736	1	-1.04174	-3.18435	-3.3311	ref	1	0.007	0.007	Hypothetical gene.				NA
Os01t0243700-02	22.8	27.5	18	18.6	2.9	1	1	1	ref	-0.453	-3.878	-4.646	1	-1.36888	-14.7026	-25.0372	ref	0.999	0.007	0.004	Similar to Beta-1,3-glucanase-like protein.				AT1G78520
Os04t0659800-00	6.7	12.2	16.1	15.5	2.9	2.1	1	1	ref	0.805	-1.873	-3.176	1	1.74715	-3.66293	-9.03798	ref	0.385	0.015	0.003	Similar to OSIGBa0132E09-OSIGBa0108L24.20 protein.				AT5G23810
Os09t0382200-01	219.9	206.2	245.9	210.3	42.2	25.5	74.3	59.1
Os02t0198400-00	6.7	7.5	8.55	9.5	9.45	13.8	6.75	6.25	ref	0.346	0.688	-0.126	1	1.27103	1.61105	-1.09126	ref	0.626	0.066	0.903	Similar to predicted protein.	BP;;GO:0006275_regulation_of_DNA_replication AT1G33240;GO:0051567_histone_H3-K9_methylation AT5G67100;GO:0010389_regulation_of_G2/M_transition_of_mitotic_cell_cycle AT5G51600;GO:0006342_chromatin_silencing AT2G20020	CC;;GO:0005739_mitochondrion AT5G46920;GO:0005886_plasma_membrane AT5G40380;GO:0009507_chloroplast AT1G32550;GO:0005634_nucleus AT1G55080	MF;;GO:0003674_molecular_function AT1G55080	AT5G48310
Os09t0379600-00	71.3	64.7	155.4	226	16	12.7	22.9	30.1	ref	1.464	-2.252	-1.371	1	2.75872	-4.76343	-2.5865	ref	0.067	0.004	0.018	Similar to Homeobox-leucine zipper protein HOX25.				NA
Os02t0510000-02	21.2	33.4	21.7	39.3	165.7	215.5	101.4	138.3	ref	0.134	2.828	2.154	1	1.09733	7.10089	4.4506	ref	1	0.008	0.02	Similar to Chaperone protein dnaJ.				AT5G53150
Os05t0179100-01	51.9	36.4	75.4	62.6	360.4	387.4	394.7	353.1	ref	0.661	3.104	3.103	1	1.58118	8.59799	8.59204	ref	0.234	0.001	0.001	DVL family protein.				NA
Os01t0119000-01	8.3	11.6	11.4	12.3	10.4	5.3	2.3	4.2	ref	0.271	-0.402	-1.659	1	1.20664	-1.32134	-3.15798	ref	1	0.729	0.062	Glycosyltransferase AER61, uncharacterized domain containing protein.				AT3G18170
Os11t0638000-02	256.25	217.7	320.25	260.3	187.25	184.6	245.45	245.65	ref	0.29	-0.345	0.056	1	1.22264	-1.27015	1.03958	ref	0.434	0.122	1	Similar to Small GTP-binding protein domain containing protein, expressed.				NA
Os02t0782700-01	514.8	519.9	632.9	553.5	5626.6	5420.1	4572.5	4075.6	ref	0.194	3.416	3.061	1	1.14393	10.6738	8.34551	ref	0.448	0	0	AP2/ERF transcription factor, Defense response, Abiotic stress response	BP;;GO:0046685_response_to_arsenic-containing_substance AT1G79000|AT2G21045;GO:0006487_protein_N-linked_glycosylation AT1G67880;GO:0070483_detection_of_hypoxia AT5G15120;GO:0009873_ethylene-activated_signaling_pathway AT1G42990	CC;;GO:0005634_nucleus AT1G55080;GO:0005886_plasma_membrane AT5G40380	MF;;GO:0003700_sequence-specific_DNA_binding_transcription_factor_activity AT1G42990;GO:0003677_DNA_binding AT3G22880;GO:0005515_protein_binding AT1G55080	AT1G53910
Os01t0227800-01	80.95	91.8	98	108.5	46.85	51.7	112.95	128.15	ref	0.258	-0.809	0.481	1	1.19582	-1.752	1.39571	ref	0.41	0.007	0.034	Similar to cDNA, clone: J075083L18, full insert sequence.	BP;;GO:0009106_lipoate_metabolic_process AT1G74960;GO:0010114_response_to_red_light AT2G20180;GO:0048830_adventitious_root_development AT4G31500;GO:0040008_regulation_of_growth AT3G04710;GO:0019288_isopentenyl_diphosphate_biosynthetic_process,_methylerythritol_4-phosphate_pathway AT4G24620;GO:0006766_vitamin_metabolic_process AT2G30870;GO:0000096_sulfur_amino_acid_metabolic_process AT5G43600;GO:0…	CC;;GO:0016021_integral_component_of_membrane AT1G57750;GO:0005739_mitochondrion AT5G46920;GO:0005783_endoplasmic_reticulum AT1G57750	MF;;GO:0016709_oxidoreductase_activity,_acting_on_paired_donors,_with_incorporation_or_reduction_of_molecular_oxygen,_NAD(P)H_as_one_donor,_and_incorporation_of_one_atom_of_oxygen AT3G56940;GO:0019825_oxygen_binding AT2G26170;GO:0005506_iron_ion_binding AT4G32690;GO:0020037_heme_binding AT4G32690	AT3G48280
Os06t0286146-00	1	1	1	1	1	1	1	1	ref	0	0	0	1	1	1	1	ref	1	1	1	Similar to Embryogenesis transmembrane protein.				NA
Os01t0183000-01	60.8	69.4	82.9	71.4	68.4	73.6	31.9	43.8	ref	0.244	0.127	-0.797	1	1.18427	1.09202	-1.73748	ref	0.754	0.854	0.035	Similar to GmCK3p (EC 2.7.1.32) (Fragment).	BP;;GO:0004707_MAP_kinase_activity AT5G19010;GO:0036180_filamentous_growth_of_a_population_of_unicellular_organisms_in_response_to_biotic_stimulus AT1G31660;GO:0009267_cellular_response_to_starvation AT4G25090;GO:1990277_parasexual_conjugation_with_cellular_fusion AT1G74320;GO:0036170_filamentous_growth_of_a_population_of_unicellular_organisms_in_response_to_starvation AT1G31660;GO:0006646_phosph…	CC;;GO:0005737_cytoplasm AT3G14070	MF;;GO:0005524_ATP_binding AT2G33840;GO:0004305_ethanolamine_kinase_activity AT2G47430|AT4G14340;GO:0004103_choline_kinase_activity AT1G71697|AT4G26100;GO:0005515_protein_binding AT1G55080	AT1G71697
Os01t0736900-01	222.3	240.4	170.5	190.8	480.3	457.8	294.4	316.7	ref	-0.358	1.02	0.401	1	-1.28165	2.02792	1.32042	ref	0.114	0.001	0.021	Reticulon family protein.				AT4G23630
Os03t0713700-00	13.1	16.9	16.1	11.1	12.2	10.6	13.9	13.9	ref	-0.154	-0.388	-0.098	1	-1.11265	-1.30858	-1.07029	ref	1	0.331	1	NA				NA
Os01t0722300-01	1	1	1.9	2.3	1	1	1	1	ref	1.064	0	0	1	2.09072	1	1	ref	0.012	1	1	Myb transcription factor domain containing protein.	BP;;GO:0052542_defense_response_by_callose_deposition AT4G31500;GO:0042538_hyperosmotic_salinity_response AT5G46830;GO:0009738_abscisic_acid-activated_signaling_pathway AT5G06860;GO:0010200_response_to_chitin AT4G28350;GO:0009751_response_to_salicylic_acid AT1G42990;GO:0009695_jasmonic_acid_biosynthetic_process AT2G30870;GO:0009733_response_to_auxin AT2G41820;GO:0009867_jasmonic_acid_mediated_sig…	CC;;GO:0005634_nucleus AT1G55080	MF;;GO:0003700_sequence-specific_DNA_binding_transcription_factor_activity AT1G42990;GO:0003682_chromatin_binding AT5G20850;GO:0003677_DNA_binding AT3G22880	AT2G36890
Os02t0639200-00	5	9.3	3.8	5.4	2.9	8.5	4.9	5	ref	-0.59	-0.458	-0.462	1	-1.50525	-1.37364	-1.37745	ref	0.955	0.821	0.817	NA				NA
Os01t0197400-01	112.5	109.5	186.5	163.2	265	193.1	255.8	227.9	ref	0.652	1.027	1.121	1	1.57134	2.03778	2.17498	ref	0.178	0.014	0.011	Conserved hypothetical protein.	BP;;GO:0007623_circadian_rhythm AT1G15950|AT4G39260	CC;;GO:0009507_chloroplast AT1G32550	MF;;GO:0003674_molecular_function AT1G55080	AT1G17665
Os12t0278700-01	480.45	474.45	406.9	349.5	501.8	415.7	489.9	499.65	ref	-0.34	-0.064	0.051	1	-1.26576	-1.04536	1.03598	ref	0.287	0.97	1	Similar to cystinosin.	BP;;GO:0006810_transport AT3G14070	CC;;GO:0009507_chloroplast AT1G32550;GO:0005765_lysosomal_membrane AT5G07830;GO:0016021_integral_component_of_membrane AT1G57750	MF;;GO:0003674_molecular_function AT1G55080	AT5G40670
Os07t0243000-00	1	1	1	1	1	1	1	1	ref	0	0	0	1	1	1	1	ref	1	1	1	Similar to UDP-glycosyltransferase UGT710F3.				NA
Os06t0611000-01	1	1	1	1	1	1	1	1	ref	0	0	0	1	1	1	1	ref	1	1	1	Similar to 65kD microtubule associated protein.				AT5G55230
Os01t0785400-01	3.4	2.2	6.7	6.7	4.7	6.3	1	6.7	ref	1.293	0.992	-0.079	1	2.45037	1.98894	-1.05629	ref	0.738	0.613	1	GH3 auxin-responsive promoter family protein.	BP;;GO:0009733_response_to_auxin AT2G41820	CC;;GO:0005829_cytosol AT4G27090	MF;;	AT5G54510
Os06t0687450-01	19.6	17.5	27.4	20.5	55.3	46.9	39.6	53.5	ref	0.356	1.459	1.313	1	1.27987	2.74918	2.48458	ref	0.674	0.01	0.014	Similar to dehydration-responsive protein-related.				AT5G14430
Os10t0368300-00	1	1	1	1	1	1	1	1	ref	0	0	0	1	1	1	1	ref	1	1	1	NA				NA
Os04t0338400-00	1	1	1	1	1	1	1	1	ref	0	0	0	1	1	1	1	ref	1	1	1	NA				NA
Os11t0140400-01	22	20.75	33.95	37.15	77.75	67.15	103.95	126.2	ref	0.733	1.758	2.422	1	1.66209	3.38229	5.35913	ref	0.068	0.001	0	Similar to autoinhibited calcium ATPase.				AT2G41560
Os04t0341933-00	1	1.6	1	1	1	1	1	1	ref	-0.339	-0.339	-0.339	1	-1.26488	-1.26488	-1.26488	ref	0.674	0.396	0.399	NA				NA
Os06t0250600-01	19.6	20.5	72.6	78.9	34.7	32	48.6	41.4	ref	1.917	0.733	1.162	1	3.77637	1.66209	2.23767	ref	0.004	0.006	0.002	Outward Shaker K<sup>+</sup> channel, K<sup>+</sup> release by guard cells for stomatal closure, K<sup>+</sup> translocation toward the shoots				AT3G02850
Os12t0275201-00	1	1	1	1	1	1	1	1	ref	0	0	0	1	1	1	1	ref	1	1	1	NA				NA
Os06t0480500-01	5.8	9.8	7.6	7.9	4.7	10.6	16.4	10.7
Os08t0493600-00	1	1	1	1	1	1	1	1	ref	0	0	0	1	1	1	1	ref	1	1	1	NA				NA
Os04t0613100-00	1	1	1	1	1	1	1	1
Os03t0738700-01	1	1	1	1	1	1	1	1.8	ref	0	0	0.424	1	1	1	1.34164	ref	1	1	0.399	WD40 repeat-like domain containing protein.				AT2G26490
Os11t0603900-00	1	1	1	1	1	1	1	1	ref	0	0	0	1	1	1	1	ref	1	1	1	NA				NA
Os04t0532800-01	1	1	1	1	1	1	1	1	ref	0	0	0	1	1	1	1	ref	1	1	1	Myb transcription factor domain containing protein.				AT5G52260
Os06t0172200-02	137.5	100.6	92.4	98.4	206.9	252.9	221	170.6	ref	-0.303	0.96	0.723	1	-1.23371	1.94531	1.65061	ref	0.73	0.033	0.077	EF-Hand type domain containing protein.				NA
Os02t0828600-01	1	1	1	1	1	1	1	1	ref	0	0	0	1	1	1	1	ref	1	1	1	Hypothetical conserved gene.				NA
Os05t0518000-01	1.8	1	1.9	1	1	1	1	1	ref	0.039	-0.424	-0.424	1	1.0274	-1.34164	-1.34164	ref	1	0.633	0.639	Homolog of Hd3a, Promotion of flowering, Drought tolerance				AT1G65480
Os07t0637100-01	20.8	24	22.65	16.1	4.7	14.85	14.5	11.1	ref	-0.227	-1.419	-0.817	1	-1.1704	-2.674	-1.76174	ref	1	0.167	0.451	Molecular chaperone, heat shock protein, Hsp40, DnaJ domain containing protein.				NA
Os04t0175600-01	136.35	147.8	74.45	73.9	31.9	27.7	60.2	48.6	ref	-0.936	-2.256	-1.392	1	-1.91322	-4.77665	-2.62442	ref	0.038	0.001	0.002	Similar to 0-methyltransferase (EC 2.1.1.6) (Fragment).				AT1G21100
Os01t0243300-01	3.4	5.1	1.9	9.2	85.2	56.5	121.9	65.6	ref	0.006	4.058	4.425	1	1.00417	16.6563	21.4812	ref	1	0.027	0.021	Hypothetical protein.				NA
Os12t0278800-01	68.1	77.1	72.6	84	139.5	154.7	141.2	149.6	ref	0.108	1.02	1.004	1	1.07773	2.02792	2.00555	ref	0.93	0.003	0.004	Similar to Zinc finger CCCH type domain containing protein ZFN-like 1. Splice isoform 3.				AT5G63260
Os07t0157600-00	1	1	1	1	1	1	1	1	ref	0	0	0	1	1	1	1	ref	1	1	1	Similar to peroxidase 1.				AT4G33420
Os01t0150500-00	1	1	1	1	1	1	1	1	ref	0	0	0	1	1	1	1	ref	1	1	1	Similar to 3-hydroxyacyl-CoA dehydratase PASTICCINO 2A.				AT5G10480
Os05t0383000-01	102	106	113.1	106.6	49.7	48	40.9	41.4	ref	0.079	-1.09	-1.337	1	1.05629	-2.12874	-2.52625	ref	0.506	0	0	Tetratricopeptide-like helical domain containing protein.				AT3G57090
Os02t0712512-00	1	1	1	1	1	1	1	1	ref	0	0	0	1	1	1	1	ref	1	1	1	Hypothetical protein.				NA
Os10t0406200-01	56.7	86.2	91.85	99.4	59	75.7	72.45	60.75	ref	0.451	-0.065	-0.076	1	1.36699	-1.04608	-1.05409	ref	0.603	1	1	Hypothetical conserved gene.				AT1G14180
Os10t0518100-01	68.9	69.4	60.3	87.1	285.6	309.5	244.2	271.5	ref	0.068	2.104	1.897	1	1.04826	4.299	3.72438	ref	1	0.002	0.003	RabGAP/TBC domain containing protein.				AT5G41940
Os08t0407101-00	1	1	1.9	1	1	1	1	1
Os08t0427100-02	10.3	11	1	1.3	7.55	3.65	1.65	1.8	ref	-3.223	-1.02	-2.627	1	-9.33726	-2.02792	-6.1774	ref	0.025	0.122	0.008	Hypothetical protein.				NA
Os07t0206900-01	2.6	1.6	1	1	1	1	1	1	ref	-1.028	-1.028	-1.028	1	-2.0392	-2.0392	-2.0392	ref	0.124	0.033	0.034	Protein of unknown function DUF642 domain containing protein.				NA
Os08t0305000-01	18.8	19.9	32.1	21.7	23.5	22.3	17.7	16.3	ref	0.448	0.243	-0.187	1	1.36415	1.18345	-1.13839	ref	0.432	0.509	0.675	Conserved hypothetical protein.				NA
Os10t0546100-01	1	1.6	1	1.3	1.95	1.55	2.95	1	ref	-0.15	0.459	0.441	1	-1.10957	1.37459	1.35755	ref	1	0.792	0.816	Pollen Ole e 1 allergen and extensin domain containing protein.	BP;;GO:0008150_biological_process AT1G55080	CC;;GO:0005576_extracellular_region AT3G12150	MF;;GO:0003674_molecular_function AT1G55080	AT3G09925
Os09t0465500-01	24.85	25.45	30.2	19.55	40.3	26.6	50.55	51.1	ref	-0.05	0.381	1.015	1	-1.03526	1.30224	2.0209	ref	1	0.473	0.065	Conserved hypothetical protein.				AT5G49710
Os04t0338000-01	391.2	386	349.4	326.6	133.9	115.2	182.4	175.4	ref	-0.202	-1.646	-1.119	1	-1.15029	-3.12965	-2.17196	ref	0.381	0	0.001	Similar to IN2-2 protein.				AT1G60710
Os02t0234400-01	26.9	19.9	35.8	40	68.4	30.9	64	60.8	ref	0.71	0.991	1.431	1	1.6358	1.98756	2.69634	ref	0.631	0.164	0.067	Hypothetical protein.				NA
Os04t0386500-01	480	383.1	633.9	393.8	489.6	344.7	542.7	395.1	ref	0.22	-0.062	0.111	1	1.16473	-1.04391	1.07998	ref	1	1	1	Similar to OSIGBa0148P16.4 protein.				AT1G27385
Os01t0905800-03	343.5	456.2	335.3	585.6	701.2	753.5	281.5	410.4	ref	0.163	0.877	-0.22	1	1.11961	1.83655	-1.16473	ref	1	0.152	0.909	Aldolase C-1.				AT2G36460
Os09t0512450-00	61.6	50.5	61.3	39.3	29.1	19.1	42.2	25.2	ref	-0.184	-1.242	-0.774	1	-1.13603	-2.36526	-1.71	ref	1	0.085	0.262	NA				AT3G24800
Os02t0218900-00	1	1	1	1	1	1	1	1	ref	0	0	0	1	1	1	1	ref	1	1	1	NA				NA
Os04t0644600-02	886.8	884.55	680.95	658.8	600.05	620.6	614.05	674.85	ref	-0.403	-0.537	-0.46	1	-1.32225	-1.45095	-1.37554	ref	0.031	0.002	0.004	Epoxide hydrolase family protein.				AT1G52510
Os08t0114250-00	1.8	1	1	1	1	1	1	1
Os04t0319700-00	5.8	8.1	10.4	11.1	8.5	7.4	13.9	13.9	ref	0.649	0.211	1.02	1	1.56808	1.15749	2.02792	ref	0.185	0.534	0.015	Similar to Glucosyltransferase (Fragment).				AT1G22360
Os11t0187001-00	1	1	1	1	1	1	1	1	ref	0	0	0	1	1	1	1	ref	1	1	1	Hypothetical gene.				AT1G77330
Os09t0385800-00	1	1	1	1	1.95	3.15	1	1	ref	0	1.309	0	1	1	2.4777	1	ref	1	0.015	1	NA				NA
Os02t0470100-00	1	1	1	1	1	1	1	1	ref	0	0	0	1	1	1	1	ref	1	1	1	Hypothetical protein.				NA
Os01t0218500-02	1	1	1	1	1	1	1	1	ref	0	0	0	1	1	1	1	ref	1	1	1	FLOWERING LOCUS T (FT)-Like homolog, FT-Like1 homologous to Arabidopsis Flowering Locus T gene, Promotion of flowering				AT1G65480
Os08t0467400-03	51.5	44.6	65.55	54.45	19.7	19.15	14.5	18.75	ref	0.318	-1.303	-1.539	1	1.2466	-2.46741	-2.90593	ref	0.562	0.006	0.004	Zinc/iron permease family protein.				AT1G68100
Os03t0325500-01	55.9	47	42.4	35.6	72.1	93.9	80.8	127	ref	-0.4	0.683	0.983	1	-1.31951	1.60547	1.97657	ref	0.702	0.156	0.064	Similar to Phosphate starvation regulator protein (Regulatory protein of P- starvation acclimation response Psr1).				AT3G04030
Os01t0775600-01	81.8	91.5	81.95	78.3	78.7	80	84.65	83.35	ref	-0.111	-0.125	-0.043	1	-1.07998	-1.09051	-1.03025	ref	0.569	0.22	0.835	CT11-RanBPM domain containing protein.	BP;;GO:0008150_biological_process AT1G55080	CC;;	MF;;GO:0003674_molecular_function AT1G55080	AT1G06060
Os01t0859300-01	5	4.5	26.45	23	3.8	12.2	11.3	11.5	ref	2.378	0.521	1.265	1	5.19816	1.43495	2.40327	ref	0.138	0.692	0.199	bZIP transcription factor, Stress response and ABA signal transduction, Regulation of plant fertility	BP;;GO:0009738_abscisic_acid-activated_signaling_pathway AT5G06860;GO:0009651_response_to_salt_stress AT3G14070;GO:0000001_mitochondrion_inheritance AT1G03860;GO:0045893_positive_regulation_of_transcription,_DNA-templated AT3G55630;GO:0009414_response_to_water_deprivation AT4G13850	CC;;GO:0090139_mitochondrial_DNA_packaging AT1G45249;GO:0005634_nucleus AT1G55080;GO:0010255_glucose_mediated_signaling_pathway AT1G09100;GO:0000262_mitochondrial_chromosome AT4G11060	MF;;GO:0003700_sequence-specific_DNA_binding_transcription_factor_activity AT1G42990;GO:0043565_sequence-specific_DNA_binding AT3G55630;GO:0005515_protein_binding AT1G55080	AT2G36270
Os08t0408200-01	154.9	154.6	148.85	120.75	1011	962.15	890.1	851.25	ref	-0.207	2.672	2.492	1	-1.15429	6.37312	5.62557	ref	0.538	0	0	WD40 subfamily protein, Salt stress				AT1G78070
Os02t0501350-01	23.6	15.2	45.3	36.2	4.7	4.2	13.9	22	ref	1.096	-2.092	-0.115	1	2.13761	-4.26339	-1.08298	ref	0.223	0.011	1	Conserved hypothetical protein.				NA
Os08t0238700-01	42.2	54.7	40.6	51.9	55.3	51.2	73.1	53.5	ref	-0.066	0.147	0.38	1	-1.04681	1.10726	1.30134	ref	1	0.898	0.358	Conserved hypothetical protein.				NA
Os04t0508750-00	1	1	1	1	1	1	1	1	ref	0	0	0	1	1	1	1	ref	1	1	1	NA				NA
Os01t0158900-01	57.5	47.6	73.5	72	235	193.1	151.5	164.1	ref	0.476	2.026	1.592	1	1.39088	4.07274	3.01467	ref	0.207	0.001	0.002	Zinc finger, NF-X1-type domain containing protein.	BP;;GO:0010310_regulation_of_hydrogen_peroxide_metabolic_process AT3G43190;GO:0009642_response_to_light_intensity AT3G04710;GO:0006914_autophagy AT2G45240;GO:0042335_cuticle_development AT2G26250;GO:0009908_flower_development AT5G43810;GO:0009610_response_to_symbiotic_fungus AT5G26600;GO:0045893_positive_regulation_of_transcription,_DNA-templated AT3G55630;GO:0007623_circadian_rhythm AT1G15950|AT…	CC;;GO:0016021_integral_component_of_membrane AT1G57750;GO:0005634_nucleus AT1G55080	MF;;GO:0016874_ligase_activity AT3G55630;GO:0008270_zinc_ion_binding AT4G31450;GO:0001078_RNA_polymerase_II_core_promoter_proximal_region_sequence-specific_DNA_binding_transcription_factor_activity_involved_in_negative_regulation_of_transcription AT4G06634	AT5G05660
Os06t0524700-01	1.8	1	1	1	1	1	1	1	ref	-0.424	-0.424	-0.424	1	-1.34164	-1.34164	-1.34164	ref	0.674	0.396	0.399	Protein of unknown function DUF247, plant family protein.	BP;;GO:0008150_biological_process AT1G55080	CC;;GO:0005886_plasma_membrane AT5G40380	MF;;	AT3G50140
Os10t0406350-00	1	1	1	1	1	1	1	1	ref	0	0	0	1	1	1	1	ref	1	1	1	Hypothetical gene.				AT5G62430
Os04t0385650-01	1	1	1	1	1	1	1	1	ref	0	0	0	1	1	1	1	ref	1	1	1	Conserved hypothetical protein.				NA
Os04t0565900-01	10.7	8.7	6.7	6	4.7	4.2	6.1	8.3	ref	-0.606	-1.119	-0.439	1	-1.52203	-2.17196	-1.35566	ref	0.251	0.014	0.192	Basic helix-loop-helix dimerisation region bHLH domain containing protein.				AT1G31050
Os02t0122300-01	147.2	150.45	121.05	125.45	208.8	218.75	108.45	110.05	ref	-0.272	0.522	-0.446	1	-1.20748	1.43594	-1.36226	ref	0.024	0.001	0.001	Translation initiation factor eIF3 subunit domain containing protein.	BP;;GO:0009408_response_to_heat AT3G04710;GO:0042542_response_to_hydrogen_peroxide AT3G04710;GO:0001731_formation_of_translation_preinitiation_complex AT4G11420;GO:0003743_translation_initiation_factor_activity AT1G71350;GO:0006446_regulation_of_translational_initiation AT3G60240;GO:0009644_response_to_high_light_intensity AT3G04710;GO:0006457_protein_folding AT3G04710;GO:0034976_response_to_endo…	CC;;GO:0033290_eukaryotic_48S_preinitiation_complex AT4G11420;GO:0009506_plasmodesma AT4G27090;GO:0005852_eukaryotic_translation_initiation_factor_3_complex AT4G11420;GO:0016020_membrane AT3G14070;GO:0016282_eukaryotic_43S_preinitiation_complex AT4G11420	MF;;	AT1G66070
Os03t0787500-00	1	1	1	1	1	1	1	1	ref	0	0	0	1	1	1	1	ref	1	1	1	Hypothetical conserved gene.				NA
Os01t0593200-01	71.7	57.6	64.1	53.15	204.1	218.2	138	148.4	ref	-0.139	1.715	1.155	1	-1.10114	3.28297	2.22684	ref	0.956	0.002	0.006	Protein of unknown function DUF581 family protein.				NA
Os01t0277600-00	81	72.3	93.3	81.5	242.5	249.7	194	173.8	ref	0.188	1.685	1.263	1	1.13918	3.2154	2.39994	ref	0.573	0.001	0.002	Similar to aminophospholipid ATPase.	BP;;GO:0009750_response_to_fructose AT3G17240;GO:0043090_amino_acid_import AT1G05350;GO:0061025_membrane_fusion AT1G48760;GO:0009963_positive_regulation_of_flavonoid_biosynthetic_process AT2G26170;GO:0010363_regulation_of_plant-type_hypersensitive_response AT2G26170;GO:0043069_negative_regulation_of_programmed_cell_death AT5G65000;GO:0009744_response_to_sucrose AT5G17050;GO:0048367_shoot_system_d…	CC;;GO:0070143_mitochondrial_alanyl-tRNA_aminoacylation AT1G50200;GO:0009941_chloroplast_envelope AT4G24620;GO:0005768_endosome AT4G38500;GO:0005789_endoplasmic_reticulum_membrane AT4G22340;GO:0005802_trans-Golgi_network AT4G38500;GO:0016021_integral_component_of_membrane AT1G57750;GO:0048194_Golgi_vesicle_budding AT1G23490|AT1G59750;GO:0005829_cytosol AT4G27090;GO:0006888_ER_to_Golgi_vesicle-med…	MF;;GO:0015662_ATPase_activity,_coupled_to_transmembrane_movement_of_ions,_phosphorylative_mechanism AT3G22910;GO:0000049_tRNA_binding AT2G44270;GO:0004813_alanine-tRNA_ligase_activity AT3G16565;GO:0019829_cation-transporting_ATPase_activity AT3G28715;GO:0005524_ATP_binding AT2G33840;GO:0005516_calmodulin_binding AT1G04160;GO:0008270_zinc_ion_binding AT4G31450;GO:0004012_phospholipid-translocatin…	AT5G04930
Os07t0538900-00	1	1	1	1	1	1	1	1	ref	0	0	0	1	1	1	1	ref	1	1	1	NA				NA
Os01t0110050-01	1	1	1	1	1	1	1	1	ref	0	0	0	1	1	1	1	ref	1	1	1	Pi homeostasis				NA
Os03t0616400-02	126.6	132.5	160.65	160.05	181.65	151.5	363.85	347.8	ref	0.308	0.357	1.458	1	1.23799	1.28076	2.74727	ref	0.224	0.048	0.001	Similar to P-type ATPase (Fragment).				AT1G27770
Os08t0366800-00	1	1	1	1	1	1	1	1	ref	0	0	0	1	1	1	1	ref	1	1	1	NA				NA
Os10t0370750-00	1	1	1	1	1	1	1	1	ref	0	0	0	1	1	1	1	ref	1	1	1	Hypothetical protein.				AT2G02040
Os09t0103200-01	31.7	32.85	36.75	26.8	13.2	12.2	14.55	15.1	ref	-0.04	-1.346	-1.122	1	-1.02811	-2.54206	-2.17648	ref	1	0.004	0.008	Conserved hypothetical protein.	BP;;GO:0008150_biological_process AT1G55080	CC;;GO:0005634_nucleus AT1G55080	MF;;GO:0003674_molecular_function AT1G55080	AT5G40520
Os05t0393900-00	20.4	14	14.2	16.7	23.5	17	17.7	9.1	ref	-0.134	0.242	-0.413	1	-1.09733	1.18263	-1.33145	ref	1	0.931	0.638	Pentatricopeptide repeat domain containing protein.				AT1G09900
Os05t0291000-00	1	1	1	1	1	1	1	1	ref	0	0	0	1	1	1	1	ref	1	1	1	NA				NA
Os03t0156366-00	1	1	1	1	1	1	1	1
Os08t0220600-02	32.9	36.1	34.4	24.6	15.05	34.1	22.9	22.4	ref	-0.245	-0.605	-0.606	1	-1.18509	-1.52098	-1.52203	ref	1	0.429	0.431	Hypothetical conserved gene.				NA
Os07t0136866-00	2.2	1.3	11.35	14.5	1	1	9.35	7.5	ref	2.923	-0.758	2.308	1	7.58422	-1.69114	4.95196	ref	0.019	0.144	0.006	Similar to BRI1-KD interacting protein 133 (Fragment).				NA
Os04t0593700-01	5.85	6.6	9.95	13.55	10.4	10.6	13.25	7.5	ref	0.902	0.757	0.682	1	1.86865	1.68997	1.60436	ref	0.299	0.166	0.215	RWD domain domain containing protein.				AT1G32340
Os07t0598051-00	1	1.3	1.45	1.3	1	1.55	1	1.4	ref	0.268	0.127	0.053	1	1.20414	1.09202	1.03742	ref	0.984	1	1	NA				NA
Os03t0832800-01	29.7	26.1	16.55	18.3	20.65	19.15	15.15	15.55	ref	-0.678	-0.486	-0.859	1	-1.59992	-1.40056	-1.81378	ref	0.032	0.016	0.003	Similar to glycerol-3-phosphate acyltransferase 1.				AT4G01950
Os03t0629900-02	10.7	12.8	13.2	11.7	2.9	4.2	4.9	5.8	ref	0.087	-1.746	-1.134	1	1.06216	-3.35427	-2.19466	ref	1	0.006	0.022	Conserved hypothetical protein.				NA
Os06t0313320-00	1	1	1	1	1	1	1	1	ref	0	0	0	1	1	1	1	ref	1	1	1	Similar to Jasmonate O-methyltransferase.				AT5G66430
Os02t0696650-00	201.3	210.3	206.3	257.5	242.5	221.9	456.5	418.5	ref	0.164	0.173	1.087	1	1.12039	1.1274	2.12432	ref	0.758	0.437	0.004	Hypothetical gene.				NA
Os11t0578225-00	1	1	22.7	19.9	1	1	19	19.6	ref	4.41	0	4.27	1	21.259	1	19.2929	ref	0	1	0	Similar to Zinc finger, C3HC4 type family protein.				NA
Os03t0572925-00	1	1	1	1	1	1	1	1	ref	0	0	0	1	1	1	1	ref	1	1	1	Hypothetical protein.				AT3G21690
Os10t0178650-00	1	1	1	1	1	1	1	1	ref	0	0	0	1	1	1	1	ref	1	1	1	NA				NA
Os12t0207600-00	9.9	3.4	15.1	1.6	45.9	58.6	88.5	85	ref	-0.239	3.16	3.902	1	-1.18017	8.9383	14.9492	ref	1	0.132	0.08	Similar to ribulose-1,5-bisphosphate carboxylase/oxygenase large subunit.				ATCG00490
Os03t0854300-01	71.3	71.8	53.7	61.3	55.3	76.8	56.3	58.3	ref	-0.319	-0.135	-0.321	1	-1.24747	-1.09809	-1.2492	ref	0.575	0.784	0.283	Nucleotide-binding, alpha-beta plait domain containing protein.	BP;;GO:0006312_mitotic_recombination AT5G20850;GO:0009560_embryo_sac_egg_cell_differentiation AT3G04710	CC;;GO:0005737_cytoplasm AT3G14070	MF;;GO:0003723_RNA_binding AT4G27090;GO:0000166_nucleotide_binding AT2G33840	AT5G46840
Os03t0627100-00	1	1	1	1	1	1	1	1	ref	0	0	0	1	1	1	1	ref	1	1	1	Pentatricopeptide repeat domain containing protein.				AT5G48910
Os03t0204500-00	1	1	1	1.6	1	1	1	1	ref	0.339	0	0	1	1.26488	1	1	ref	0.674	1	1	Conserved hypothetical protein.				NA
Os06t0678750-00	1	1	1	1	1	1	1	1
Os06t0226100-00	1	1	1	1	1	1	1	1	ref	0	0	0	1	1	1	1	ref	1	1	1	Glutaredoxin domain containing protein.				AT3G28850
Os09t0301332-00	1	1	1	1	1	1	1	1	ref	0	0	0	1	1	1	1	ref	1	1	1	NA				NA
Os06t0320900-00	1	1	1	1	1	1	1	1	ref	0	0	0	1	1	1	1	ref	1	1	1	Conserved hypothetical protein.				NA
Os04t0599000-01	39	42.3	40.6	57.6	34.7	37.3	31.9	32.5	ref	0.252	-0.175	-0.335	1	1.19086	-1.12896	-1.26138	ref	0.707	0.646	0.276	Similar to WAK53a - OsWAK receptor-like protein kinase.				AT1G21270
Os08t0540100-01	118.1	110.1	99.9	114.8	32.8	9.5	34.5	22.8	ref	-0.091	-2.691	-2.024	1	-1.06511	-6.45761	-4.0671	ref	1	0.036	0.083	Similar to Biotin synthase (EC 2.8.1.6) (Biotin synthetase).	BP;;GO:0009102_biotin_biosynthetic_process AT4G32360;GO:0010075_regulation_of_meristem_growth AT4G36360;GO:0016126_sterol_biosynthetic_process AT1G15950|AT4G39260;GO:0048653_anther_development AT2G30540;GO:0007020_microtubule_nucleation AT2G32980;GO:0006084_acetyl-CoA_metabolic_process AT3G02580;GO:0016132_brassinosteroid_biosynthetic_process AT3G02580	CC;;GO:0005739_mitochondrion AT5G46920	MF;;GO:0051537_2_iron,_2_sulfur_cluster_binding AT1G10960;GO:0008270_zinc_ion_binding AT4G31450;GO:0051539_4_iron,_4_sulfur_cluster_binding AT1G08260;GO:0004076_biotin_synthase_activity AT2G43360	AT2G43360
Os01t0835500-03	1	1	1	1	1	1	1	1	ref	0	0	0	1	1	1	1	ref	1	1	1	Similar to Respiratory burst oxidase-like protein J.				AT5G60010
Os01t0238700-01	1	1	1.9	4.8	8.5	12.7	8.7	7.5	ref	1.595	3.377	3.014	1	3.02095	10.3891	8.07801	ref	0.235	0.008	0.012	Oligopeptide transporter OPT superfamily protein.	BP;;GO:0006865_amino_acid_transport AT5G06860;GO:0055072_iron_ion_homeostasis AT5G51720;GO:0009624_response_to_nematode AT2G28390;GO:0010043_response_to_zinc_ion AT1G15950|AT4G39260;GO:0006826_iron_ion_transport AT4G25090;GO:0048316_seed_development AT1G02140;GO:0010039_response_to_iron_ion AT4G11280	CC;;GO:0005576_extracellular_region AT3G12150;GO:0016021_integral_component_of_membrane AT1G57750;GO:0005774_vacuolar_membrane AT3G14070;GO:0005886_plasma_membrane AT5G40380;GO:0009507_chloroplast AT1G32550	MF;;GO:0015198_oligopeptide_transporter_activity AT5G41000;GO:0051980_iron-nicotianamine_transmembrane_transporter_activity AT5G53550	AT1G65730
Os01t0186200-02	218.3	175.5	255.7	179.5	991.35	901.9	958.3	931.6	ref	0.13	2.272	2.271	1	1.09429	4.82992	4.82658	ref	1	0.002	0.002	Hypothetical conserved gene.				AT2G02710
Os07t0219300-01	1	1	1	1	1	1	1	1	ref	0	0	0	1	1	1	1	ref	1	1	1	Prolamin precursor (13 kDa prolamin).				NA
Os12t0639150-00	1	1	1	1	1	1	1	1	ref	0	0	0	1	1	1	1	ref	1	1	1	Hypothetical protein.				NA
Os05t0130100-00	21.2	22.8	84.8	103.5	8.5	8.5	19	19.6	ref	2.091	-1.371	-0.188	1	4.26043	-2.5865	-1.13918	ref	0.003	0.001	0.298	Hypothetical conserved gene.	BP;;GO:0000041_transition_metal_ion_transport AT4G25090	CC;;GO:0005576_extracellular_region AT3G12150	MF;;GO:0016301_kinase_activity AT4G24480;GO:0031625_ubiquitin_protein_ligase_binding AT4G28350	AT1G70520
Os11t0530650-00	1	1	1	1	1	1	1	1	ref	0	0	0	1	1	1	1	ref	1	1	1	Hypothetical protein.				AT5G13930
Os02t0128500-00	1	1	1	1	1	1	1	1	ref	0	0	0	1	1	1	1	ref	1	1	1	Hypothetical protein.				AT5G25530
Os01t0601651-01	3.4	2.2	1.45	1.95	1	1	3.55	4.65	ref	-0.702	-1.452	0.571	1	-1.62676	-2.73587	1.48555	ref	0.382	0.021	0.248	Plant disease resistance response protein domain containing protein.				NA
Os02t0438600-00	1	1	1.9	2.3	1	4.2	6.1	5.8	ref	1.064	1.035	2.572	1	2.09072	2.04911	5.94633	ref	0.674	0.401	0.056	NA				NA
Os01t0822900-03	183.6	222.7	354.2	315.3	42.2	48	21.6	27.6	ref	0.725	-2.168	-3.05	1	1.6529	-4.494	-8.28212	ref	0.136	0.001	0.001	Similar to Lipid transfer protein.				NA
Os05t0464100-01	1	1	1	1	1	1	1	1	ref	0	0	0	1	1	1	1	ref	1	1	1	MCM family protein.				AT3G09660
Os05t0158800-00	1	1	1	1	1	1	1	1	ref	0	0	0	1	1	1	1	ref	1	1	1	NA				NA
Os03t0236675-00	1	1	1	1	1	1	1	1	ref	0	0	0	1	1	1	1	ref	1	1	1	Protein of unknown function DUF1677, Oryza sativa domain containing protein.				NA
Os06t0610400-01	1	1	1	1	1	1	1	1	ref	0	0	0	1	1	1	1	ref	1	1	1	Conserved hypothetical protein.				NA
Os07t0678600-03	251.4	269.9	252.4	219.7	3318.3	3243.7	3369.5	3356.2	ref	-0.146	3.655	3.69	1	-1.1065	12.5969	12.9063	ref	0.551	0	0	Similar to cDNA clone:J023141O10, full insert sequence.				AT5G58380
Os11t0649801-00	1	1	1	1	1	1	1	1	ref	0	0	0	1	1	1	1	ref	1	1	1	Similar to E3 ubiquitin-protein ligase EL5.				AT2G28650
Os12t0630950-00	1	1	1	1	1	1	1	1	ref	0	0	0	1	1	1	1	ref	1	1	1	NA				NA
Os04t0438300-01	176.3	181.4	175.2	156.9	31	41.6	39.6	46.2	ref	-0.109	-2.316	-2.064	1	-1.07848	-4.9795	-4.18144	ref	1	0.001	0.002	Uncharacterised protein family UPF0090 domain containing protein.	BP;;GO:0009560_embryo_sac_egg_cell_differentiation AT3G04710	CC;;GO:0005737_cytoplasm AT3G14070	MF;;GO:0003674_molecular_function AT1G55080	AT1G77122
Os03t0320800-01	19.2	27.8	17.95	28.95	4.75	7.4	2.3	1	ref	-0.019	-1.962	-3.929	1	-1.01326	-3.89602	-15.2316	ref	1	0.056	0.007	Similar to Leucine Rich Repeat family protein, expressed.	BP;;GO:0007020_microtubule_nucleation AT2G32980;GO:0009664_plant-type_cell_wall_organization AT4G24620;GO:0042545_cell_wall_modification AT5G07430;GO:0006952_defense_response AT2G26170;GO:0007169_transmembrane_receptor_protein_tyrosine_kinase_signaling_pathway AT2G41820	CC;;GO:0005829_cytosol AT4G27090;GO:0005618_cell_wall AT5G07430;GO:0009506_plasmodesma AT4G27090;GO:0005886_plasma_membrane AT5G40380	MF;;GO:0005524_ATP_binding AT2G33840;GO:0004674_protein_serine/threonine_kinase_activity AT4G24480	AT2G27060
Os07t0168900-01	60	55.8	45.3	47.5	324.9	265.7	214.6	202.1	ref	-0.319	2.344	1.848	1	-1.24747	5.07708	3.60001	ref	0.286	0	0.001	Hypothetical gene.				NA
Os04t0431300-01	34.9	37.6	37.7	38.7	17.8	8.5	13.9	22	ref	0.076	-1.558	-1.051	1	1.05409	-2.94445	-2.07197	ref	1	0.053	0.154	Acyl-CoA N-acyltransferase domain containing protein.				NA
Os05t0575300-01	643.2	611.2	581.1	632.7	635.6	530.4	784.6	839.2	ref	-0.048	-0.111	0.372	1	-1.03383	-1.07998	1.29415	ref	1	0.605	0.062	Similar to Translation initiation factor IF-2.	BP;;GO:0046777_protein_autophosphorylation AT4G28350;GO:0003743_translation_initiation_factor_activity AT1G71350;GO:0010027_thylakoid_membrane_organization AT3G01480;GO:0010155_regulation_of_proton_transport AT1G42970;GO:0042793_transcription_from_plastid_promoter AT1G69200;GO:0034660_ncRNA_metabolic_process AT2G20020;GO:0019288_isopentenyl_diphosphate_biosynthetic_process,_methylerythritol_4-pho…	CC;;GO:0009941_chloroplast_envelope AT4G24620;GO:0009902_chloroplast_relocation AT1G42970;GO:0009570_chloroplast_stroma AT4G24620	MF;;GO:0003924_GTPase_activity AT1G23490|AT1G59750	AT1G17220
Os01t0696800-01	5	7.5	2.9	4.8	1	3.1	1	2.6	ref	-0.715	-1.798	-1.925	1	-1.64148	-3.47738	-3.79737	ref	0.971	0.179	0.157	Peptidase A1 domain containing protein.				AT2G03200
Os05t0515500-01	10.7	8.95	6.65	6	2.85	7.9	2.3	8.65	ref	-0.632	-1.044	-1.134	1	-1.54971	-2.06194	-2.19466	ref	1	0.485	0.439	Similar to O-methyltransferase ZRP4 (EC 2.1.1.-) (OMT).				AT4G35160
Os02t0762200-01	13.9	11	19.8	16.7	2.9	3.1	3.6	3.4	ref	0.556	-2.044	-1.821	1	1.47019	-4.12387	-3.53326	ref	0.169	0.001	0.002	Zinc finger, CCHC-type domain containing protein.	BP;;GO:0010228_vegetative_to_reproductive_phase_transition_of_meristem AT2G18915;GO:0048478_replication_fork_protection AT1G79230;GO:0006270_DNA_replication_initiation AT2G16440;GO:0006974_cellular_response_to_DNA_damage_stimulus AT5G38110;GO:0051726_regulation_of_cell_cycle AT5G38110	CC;;GO:0005634_nucleus AT1G55080	MF;;GO:0008270_zinc_ion_binding AT4G31450;GO:0003676_nucleic_acid_binding AT4G27090	AT3G02820
Os05t0589400-02	1	1	1	1	1	1	1	1	ref	0	0	0	1	1	1	1	ref	1	1	1	Similar to I-box binding factor (Fragment).				AT3G16350
Os10t0514400-01	49.5	42.3	72.6	64.5	42.2	34.1	40.9	74.5	ref	0.581	-0.271	0.271	1	1.49589	-1.20664	1.20664	ref	0.593	0.744	0.747	Similar to Cytochrome P450 family protein.				NA
Os06t0630850-01	16.3	30.5	21.7	25.5	17.8	23.4	22.9	47.8	ref	0.077	-0.128	0.569	1	1.05482	-1.09278	1.48349	ref	1	1	0.552	Conserved hypothetical protein.				NA
Os07t0171500-00	1.8	1.3	7.6	6.95	6.6	5.8	4.85	3.4	ref	2.248	2.016	1.409	1	4.75024	4.04461	2.65553	ref	0.022	0.005	0.015	NA				NA
Os08t0427700-00	144.4	153.1	219.5	256.2	32.85	40.5	43.45	24	ref	0.673	-2.027	-2.203	1	1.59438	-4.07556	-4.60436	ref	0.472	0.01	0.008	Histone H2A.				AT5G54640
Os02t0136966-01	8.3	15.7	18.9	19.9	47.8	74.6	17.7	17.1	ref	0.765	2.387	0.608	1	1.69937	5.23069	1.52414	ref	0.51	0.011	0.367	Hypothetical gene.				AT2G26610
Os10t0418000-01	53.1	55.55	106.5	92.75	86.15	83.7	13.85	15.1	ref	0.872	0.645	-1.909	1	1.8302	1.56374	-3.75549	ref	0.016	0.006	0	Similar to Histone H2A.				AT3G54560
Os11t0160300-01	1	1.6	1	1	1	1	1	1	ref	-0.339	-0.339	-0.339	1	-1.26488	-1.26488	-1.26488	ref	0.674	0.396	0.399	Protein kinase, core domain containing protein.				AT3G18750
Os04t0692600-02	1137.2	1134.5	1006.8	1029.65	482.15	540	576.1	661.55	ref	-0.158	-1.154	-0.88	1	-1.11574	-2.2253	-1.84038	ref	0.59	0.001	0.003	Staygreen protein domain containing protein.				NA
Os01t0882900-00	1	1	1	1	1	1	1	1	ref	0	0	0	1	1	1	1	ref	1	1	1	Hypothetical protein.				AT5G09220
Os02t0495350-00	1	1	1	1	1	1	1	1	ref	0	0	0	1	1	1	1	ref	1	1	1	NA				NA
Os11t0130300-01	4.2	2.8	2.9	1.6	2.9	2.1	2.3	4.2	ref	-0.671	-0.475	-0.142	1	-1.59218	-1.38992	-1.10343	ref	0.717	0.644	1	Nse1 non-SMC component of SMC5-6 complex family protein.	BP;;GO:0009793_embryo_development_ending_in_seed_dormancy AT1G02140;GO:0006301_postreplication_repair AT2G36060;GO:0000724_double-strand_break_repair_via_homologous_recombination AT5G43080	CC;;GO:0005634_nucleus AT1G55080;GO:0030915_Smc5-Smc6_complex AT1G51130	MF;;GO:0004842_ubiquitin-protein_transferase_activity AT5G02880	AT5G21140
Os02t0510100-02	366.95	328.55	293.85	232	175.1	171.25	176	141.5	ref	-0.411	-1.004	-1.138	1	-1.32961	-2.00555	-2.20076	ref	0.372	0.012	0.009	Similar to U6 snRNA-associated Sm-like protein LSm6 (Sm protein F).				AT2G43810
Os08t0224500-01	90.7	122.5	67.9	109.7	38.4	59.7	44.7	37.3	ref	-0.288	-1.138	-1.368	1	-1.22095	-2.20076	-2.58113	ref	1	0.08	0.05	Similar to 3-glucanase.				AT4G31140
Os10t0381800-02	1	1	1	1	1	1	1	1	ref	0	0	0	1	1	1	1	ref	1	1	1	Zinc finger, SWIM-type domain containing protein.				AT2G27110
Os06t0507100-01	1	1	1	1	1	1	1	1	ref	0	0	0	1	1	1	1	ref	1	1	1	Similar to Prolamin.				NA
Os11t0218737-00	1	1	1	1	1	1	1	1	ref	0	0	0	1	1	1	1	ref	1	1	1	Similar to Protein kinase domain containing protein, expressed.				NA
Os06t0118925-00	1	1	1	1	1	1	1.65	1	ref	0	0	0.361	1	1	1	1.28432	ref	1	1	0.399	NA				NA
Os05t0388400-01	47.9	54.1	52.8	50.7	49.7	46.9	55	58.3	ref	0.023	-0.076	0.154	1	1.01607	-1.05409	1.11265	ref	1	0.616	0.227	Similar to cDNA clone:J013089M16, full insert sequence.				AT3G21070
Os11t0195500-01	321.3	332.05	365.45	408	10086.8	10572.3	5642.35	5669.25	ref	0.241	4.983	4.114	1	1.18181	31.6251	17.3156	ref	0.15	0	0	Hypothetical conserved gene.				AT3G52430
Os02t0562200-00	9.9	11.6	3.8	9.2	10.4	2.1	3.6	3.4	ref	-0.858	-1.197	-1.615	1	-1.81252	-2.29262	-3.06312	ref	0.943	0.454	0.296	NA				NA
Os01t0598600-01	45.4	43.75	38.65	48.45	191.95	244.35	103.95	136.65	ref	-0.043	2.281	1.419	1	-1.03025	4.86015	2.674	ref	1	0.002	0.009	Peptidase A1 domain containing protein.	BP;;GO:0006508_proteolysis AT5G43600	CC;;GO:0005576_extracellular_region AT3G12150	MF;;	AT1G01300
Os05t0335800-01	1.8	3.4	10.4	6	1	1	2.3	1	ref	1.675	-1.307	-0.706	1	3.19319	-2.47426	-1.63128	ref	0.282	0.182	0.513	TGF-beta receptor, type I/II extracellular region family protein.				AT2G40460
Os12t0155600-00	1	1	1	1	1	1	1	1
Os06t0151900-01	270.8	263.4	271.25	262.45	189.1	136.55	203.65	206.9	ref	-0.001	-0.733	-0.38	1	-1.00069	-1.66209	-1.30134	ref	1	0.028	0.169	Phosphofructokinase family protein.				AT5G56630
Os08t0415600-00	7.05	9.55	7.1	7.9	32.85	31.4	32.5	41.8	ref	-0.132	1.969	2.167	1	-1.09581	3.91497	4.49089	ref	1	0.003	0.002	Similar to ubiquitin-protein ligase.				AT1G60190
Os08t0484700-01	222.3	230.4	218.5	282.6	160.1	198.5	129.7	169.8	ref	0.135	-0.344	-0.609	1	1.09809	-1.26927	-1.5252	ref	1	0.349	0.104	Homeodomain-like containing protein.				NA
Os10t0388701-01	17.2	12.8	13.2	6.7	1	4.2	1	1.8
Os06t0121100-00	11.5	9.3	11.4	12.9	4.7	11.7	1	1	ref	0.23	-0.48	-3.37	1	1.17283	-1.39474	-10.3388	ref	1	0.607	0.007	NA				NA
Os01t0908950-00	1	1	1	1	2.9	1	2.3	1	ref	0	0.768	0.601	1	1	1.70291	1.51677	ref	1	0.538	0.695	NA				NA
Os03t0265600-01	123.35	121.85	106	105.05	136.7	125.35	58.25	54.3	ref	-0.216	0.095	-1.124	1	-1.16151	1.06807	-2.1795	ref	0.154	0.318	0	Similar to Transformer-2-like protein.	BP;;GO:0006397_mRNA_processing AT1G02140;GO:0009644_response_to_high_light_intensity AT3G04710;GO:0043484_regulation_of_RNA_splicing AT5G13290	CC;;GO:0016607_nuclear_speck AT1G02140;GO:0005681_spliceosomal_complex AT1G02140	MF;;GO:0003723_RNA_binding AT4G27090;GO:0000166_nucleotide_binding AT2G33840	AT1G07350
Os06t0676900-01	8.3	10.4	10.4	6	32.8	43.7	8.7	9.9
Os07t0287400-01	100.4	127.2	195	183.3	1	1	11.3	7.5	ref	0.742	-6.82	-3.618	1	1.67249	-112.986	-12.278	ref	0.236	0	0.001	Plant lipid transfer protein/seed storage/trypsin-alpha amylase inhibitor domain containing protein.				NA
Os12t0621300-01	17.15	18.4	15.6	11.35	10.4	10.6	11.95	7.5	ref	-0.417	-0.759	-0.908	1	-1.33515	-1.69232	-1.87644	ref	0.674	0.116	0.075	Hypothetical conserved gene.				AT3G05850
Os03t0635000-00	66.4	74.1	58.4	96.5	8.5	5.3	7.4	6.7	ref	0.098	-3.386	-3.316	1	1.07029	-10.4541	-9.95899	ref	1	0.003	0.003	Hypothetical conserved gene.				AT2G42920
Os06t0329032-00	1	1	1	1	1	1	1	1	ref	0	0	0	1	1	1	1	ref	1	1	1	NA				NA
Os02t0658350-00	2.2	3.4	1	1.95	17.85	19.65	10.65	10.65	ref	-0.97	2.776	1.961	1	-1.95884	6.84951	3.89332	ref	0.371	0.007	0.022	NA				NA
Os04t0396800-01	94.7	98.9	92.4	124.8	21.6	21.3	10	10.7	ref	0.15	-2.174	-3.226	1	1.10957	-4.51273	-9.3567	ref	0.928	0.001	0	Peptidase S10, serine carboxypeptidase family protein.	BP;;	CC;;GO:0009506_plasmodesma AT4G27090;GO:0005576_extracellular_region AT3G12150;GO:0009505_plant-type_cell_wall AT5G07430	MF;;GO:0004185_serine-type_carboxypeptidase_activity AT3G63470	AT1G28110
Os08t0499700-02	2.6	1	1	2.3	1	1	3.6	4.2	ref	-0.088	-0.689	1.27	1	-1.0629	-1.61217	2.41162	ref	1	0.57	0.233	Conserved hypothetical protein.				NA
Os07t0171100-01	2327.6	2457.3	1813.9	1903	1156.1	1199.7	1376.4	1577.2	ref	-0.364	-1.022	-0.699	1	-1.28699	-2.03073	-1.62338	ref	0.104	0.001	0.004	Tetratricopeptide-like helical domain containing protein.	BP;;GO:0015979_photosynthesis AT2G05100;GO:0009611_response_to_wounding AT2G26170;GO:0009416_response_to_light_stimulus AT2G46790;GO:0010264_myo-inositol_hexakisphosphate_biosynthetic_process AT5G38520;GO:0016117_carotenoid_biosynthetic_process AT2G26170	CC;;GO:0009535_chloroplast_thylakoid_membrane AT2G05100;GO:0009570_chloroplast_stroma AT4G24620;GO:0009575_chromoplast_stroma AT1G55480;GO:0009941_chloroplast_envelope AT4G24620	MF;;	AT1G55480
Os02t0671400-01	12.3	10.15	10.85	10.45	15.95	13.3	14.55	13.5	ref	-0.069	0.382	0.327	1	-1.04899	1.30315	1.2544	ref	1	0.107	0.161	Hypothetical gene.				NA
Os06t0575100-01	1	1	1	1	59	50.1	44.7	47.8	ref	0	5.765	5.531	1	1	54.3798	46.2378	ref	1	0	0	Conserved hypothetical protein.				NA
Os01t0157300-00	1	1	1	1	2.9	8.5	6.1	3.4	ref	0	2.312	2.187	1	1	4.96571	4.55358	ref	1	0.045	0.055	NA				NA
Os08t0340900-01	47.9	49.3	57.5	54.4	16	12.7	24.2	23.6	ref	0.203	-1.769	-1.024	1	1.15109	-3.40818	-2.03355	ref	0.617	0.001	0.004	Pentatricopeptide repeat domain containing protein.				AT4G39530
Os06t0486075-00	1	1	1	1	1	1	1	1	ref	0	0	0	1	1	1	1	ref	1	1	1	NA				NA
Os03t0641700-01	119.8	93.6	131.9	136.1	160.1	134.4	167	202.1	ref	0.339	0.47	0.795	1	1.26488	1.38511	1.73508	ref	0.536	0.122	0.03	Similar to predicted protein.	BP;;GO:0045492_xylan_biosynthetic_process AT5G58980;GO:0000956_nuclear-transcribed_mRNA_catabolic_process AT1G13900|AT4G29080;GO:0010413_glucuronoxylan_metabolic_process AT5G58980	CC;;GO:0016592_mediator_complex AT1G55080	MF;;GO:0001104_RNA_polymerase_II_transcription_cofactor_activity AT2G22370	AT5G12230
Os07t0662300-00	1	1	1	1	1	1	1	1	ref	0	0	0	1	1	1	1	ref	1	1	1	NA				NA
Os09t0306700-01	62.4	74.1	52.8	94.7	51.5	49	61.5	53.5	ref	0.056	-0.437	-0.245	1	1.03958	-1.35379	-1.18509	ref	1	0.415	0.767	Phytochrome and flowering time 1 protein.	BP;;GO:0045893_positive_regulation_of_transcription,_DNA-templated AT3G55630;GO:0010114_response_to_red_light AT2G20180;GO:0009911_positive_regulation_of_flower_development AT4G24620;GO:0010218_response_to_far_red_light AT2G05100;GO:0050832_defense_response_to_fungus AT5G06860;GO:0031349_positive_regulation_of_defense_response AT2G31880;GO:0009585_red,_far-red_light_phototransduction AT1G02090;GO…	CC;;GO:0016592_mediator_complex AT1G55080	MF;;GO:0003713_transcription_coactivator_activity AT1G80420;GO:0003677_DNA_binding AT3G22880	AT1G25540
Os02t0729251-00	1	1	1	1.3	1	2.1	1	1.4	ref	0.189	0.535	0.243	1	1.13997	1.44894	1.18345	ref	1	0.48	0.935	NA				NA
Os04t0252662-00	1	1	1	1	1	1	1	1
Os02t0714000-02	72.9	73.5	105.5	144.3	412.9	425.8	339.4	333.7	ref	0.753	2.518	2.201	1	1.68529	5.72788	4.59798	ref	0.095	0.001	0.001	Similar to Yarrowia lipolytica chromosome C of strain CLIB99 of Yarrowia lipolytica.				AT1G76460
Os05t0155300-01	185.6	186.1	188.9	136.75	145.15	133.9	135.45	133.85	ref	-0.21	-0.415	-0.465	1	-1.15669	-1.3333	-1.38032	ref	0.764	0.138	0.107	Similar to HIRA interacting protein 5.	BP;;GO:0016226_iron-sulfur_cluster_assembly AT1G22700	CC;;GO:0005739_mitochondrion AT5G46920	MF;;GO:0051536_iron-sulfur_cluster_binding AT1G32550;GO:0005506_iron_ion_binding AT4G32690;GO:0005198_structural_molecule_activity AT1G55080	AT3G20970
Os07t0663500-00	1	2.2	3.8	1	1	1	1	1	ref	0.394	-0.569	-0.569	1	1.31403	-1.48349	-1.48349	ref	1	0.802	0.804	Similar to Short-chain dehydrogenase/reductase (Fragment).				AT3G26760
Os08t0506000-01	11.5	10.75	14.2	15.75	11.3	8.45	7.4	5.05	ref	0.428	-0.186	-0.863	1	1.34537	-1.13761	-1.81882	ref	0.6	0.788	0.059	Ovarian tumour, otubain domain containing protein.				AT3G57810
Os10t0130000-00	1	1	1	1	1	1	1	1	ref	0	0	0	1	1	1	1	ref	1	1	1	Similar to NPKL1.				AT4G26890
Os05t0147500-02	419.05	370.4	365	344.8	344.55	356.4	404.35	412.85	ref	-0.151	-0.169	0.053	1	-1.11034	-1.12428	1.03742	ref	0.451	0.152	0.798	Serine endopeptidase DegP2 domain containing protein.				AT2G47940
Os10t0542550-00	1	1	1	1	1	1	1	1	ref	0	0	0	1	1	1	1	ref	1	1	1	Hypothetical protein.				NA
Os12t0543101-01	1	1	1	1	1	1	1	1
Os08t0373000-00	17.15	15.75	17	18.25	8.5	13.25	4.85	6.25	ref	0.1	-0.631	-1.578	1	1.07177	-1.54864	-2.98556	ref	1	0.148	0.012	Hypothetical conserved gene.				AT3G46730
Os01t0818200-02	1.4	1	1	1.65	3.8	4.75	1	1.4	ref	0.119	1.844	0	1	1.08598	3.59004	1	ref	1	0.019	1	Hypothetical gene.				NA
Os01t0884600-00	1	1	1	1	1	1	1	1	ref	0	0	0	1	1	1	1	ref	1	1	1	Hypothetical protein.				NA
Os09t0365100-01	1131.2	1121.8	1202.7	1036.2	1317.1	1277.6	1287.7	1381.8	ref	-0.013	0.204	0.244	1	-1.00905	1.15189	1.18427	ref	1	0.146	0.097	Hypothetical conserved gene.				NA
Os09t0516600-01	839.95	848.55	640.45	579.3	2202.55	2177.35	1972.15	2035.1	ref	-0.471	1.375	1.247	1	-1.38607	2.59368	2.37347	ref	0.022	0	0	Glyoxalase II.				AT1G06130
Os05t0131100-01	104	119.25	106.45	97.8	74	88.55	114.9	139.5	ref	-0.126	-0.46	0.185	1	-1.09126	-1.37554	1.13682	ref	1	0.088	0.511	Conserved hypothetical protein.	BP;;GO:1901601_strigolactone_biosynthetic_process AT4G32810;GO:0010223_secondary_shoot_formation AT2G26170;GO:0016556_mRNA_modification AT4G30700	CC;;GO:0009941_chloroplast_envelope AT4G24620;GO:0005634_nucleus AT1G55080;GO:0009534_chloroplast_thylakoid AT2G45180	MF;;GO:0005506_iron_ion_binding AT4G32690;GO:0016859_cis-trans_isomerase_activity AT5G58710	AT4G01995
Os06t0258701-00	1	1	1	1	1	1	1	1	ref	0	0	0	1	1	1	1	ref	1	1	1	NA				NA
Os10t0490900-00	18.75	19.3	64.1	71.1	10.35	5.8	17.75	14.3	ref	1.827	-1.296	-0.256	1	3.54799	-2.45547	-1.19416	ref	0.06	0.035	0.744	Similar to Secretory protein.				AT2G15220
Os05t0567850-00	1	1	1	1	1	1	1	1	ref	0	0	0	1	1	1	1	ref	1	1	1	Hypothetical protein.				AT1G75220
Os05t0536400-01	122.2	114.2	131.9	103.5	25.3	23.4	43.5	26.8	ref	-0.016	-2.28	-1.791	1	-1.01115	-4.85678	-3.46055	ref	1	0.004	0.009	Similar to Delta-1-pyrroline-5-carboxylate dehydrogenase.	BP;;GO:0010133_proline_catabolic_process_to_glutamate AT1G31820;GO:0009651_response_to_salt_stress AT3G14070;GO:0072593_reactive_oxygen_species_metabolic_process AT5G06720	CC;;GO:0009507_chloroplast AT1G32550;GO:0005759_mitochondrial_matrix AT1G47420	MF;;GO:0008270_zinc_ion_binding AT4G31450;GO:0004028_3-chloroallyl_aldehyde_dehydrogenase_activity AT1G74920;GO:0050897_cobalt_ion_binding AT5G66760;GO:0003842_1-pyrroline-5-carboxylate_dehydrogenase_activity AT1G31830	AT5G62530
Os06t0125400-00	47	57.6	27.4	51.3	29.1	35.2	46	25.2	ref	-0.473	-0.701	-0.612	1	-1.38799	-1.62563	-1.52838	ref	0.885	0.372	0.441	Similar to Oligopeptide transporter 9.				AT4G10770
Os01t0936900-00	1	1	1	1	1	1	1	1	ref	0	0	0	1	1	1	1	ref	1	1	1	Peptidase A1 domain containing protein.	BP;;GO:0006857_oligopeptide_transport AT5G10030;GO:0006865_amino_acid_transport AT5G06860;GO:0009651_response_to_salt_stress AT3G14070	CC;;GO:0005829_cytosol AT4G27090;GO:0005576_extracellular_region AT3G12150;GO:0005794_Golgi_apparatus AT4G27090;GO:0009505_plant-type_cell_wall AT5G07430;GO:0009506_plasmodesma AT4G27090	MF;;	AT1G03230
Os01t0777650-01	1	1	3.8	1	6.6	1	1	1	ref	0.963	1.361	0	1	1.94936	2.56863	1	ref	1	0.517	1	Hypothetical gene.				NA
Os06t0649550-00	1	1	1	1	1	1	1	1
Os01t0191500-01	337.1	380.7	397.5	339.8	381	397	254.5	287.7	ref	0.037	0.119	-0.405	1	1.02598	1.08598	-1.32409	ref	1	0.617	0.062	Similar to Mitochondrial processing peptidase.	BP;;GO:0006511_ubiquitin-dependent_protein_catabolic_process AT2G18915;GO:0080129_proteasome_core_complex_assembly AT4G29480;GO:0006627_protein_processing_involved_in_protein_targeting_to_mitochondrion AT3G16480;GO:0006096_glycolytic_process AT4G24620;GO:0046686_response_to_cadmium_ion AT2G21790;GO:0009853_photorespiration AT1G47420;GO:0006007_glucose_catabolic_process AT4G24620;GO:0051788_respon…	CC;;GO:0005750_mitochondrial_respiratory_chain_complex_III AT5G13440;GO:0005618_cell_wall AT5G07430;GO:0005774_vacuolar_membrane AT3G14070;GO:0009507_chloroplast AT1G32550;GO:0005758_mitochondrial_intermembrane_space AT3G15352;GO:0005741_mitochondrial_outer_membrane AT3G57090;GO:0005730_nucleolus AT1G02140;GO:0005759_mitochondrial_matrix AT1G47420	MF;;GO:0008270_zinc_ion_binding AT4G31450;GO:0005524_ATP_binding AT2G33840;GO:0004222_metalloendopeptidase_activity AT3G47060	AT1G51980
Os12t0570500-01	1	1	1	1	1	1	1	1	ref	0	0	0	1	1	1	1	ref	1	1	1	Glycoside hydrolase, family 5, conserved site domain containing protein.				NA
Os02t0214500-01	1.4	1.9	2.9	2.25	4.75	2.6	2.95	2.2	ref	0.647	1.108	0.643	1	1.56591	2.15547	1.56157	ref	0.627	0.098	0.332	No apical meristem (NAM) protein domain containing protein.				AT1G77450
Os01t0955000-02	87.4	108.3	97.1	116	294.9	258.2	152.8	195.6	ref	0.125	1.504	0.829	1	1.09051	2.83628	1.77645	ref	1	0.005	0.035	Phosphoesterase family protein.				AT2G26870
Os08t0226400-00	1	1	1	1	1	1	1	1	ref	0	0	0	1	1	1	1	ref	1	1	1	Hypothetical conserved gene.				AT3G06190
Os03t0264075-00	2.6	3.4	1	1.6	4.7	11.7	1	1	ref	-1.233	1.319	-1.572	1	-2.35055	2.49493	-2.97317	ref	0.394	0.138	0.092	Conserved hypothetical protein.				NA
Os04t0491700-01	93.5	96.2	87.15	94.65	178.85	189.9	182.45	166.1	ref	-0.062	0.958	0.876	1	-1.04391	1.94261	1.83528	ref	0.973	0.001	0.001	Sugar/inositol transporter domain containing protein.				AT2G43330
Os11t0210000-01	15.15	10.45	9.45	11.7	7.55	5.25	4.25	5.85	ref	-0.259	-0.999	-1.335	1	-1.19665	-1.99861	-2.52275	ref	1	0.079	0.036	Conserved hypothetical protein.				NA
Os10t0172000-00	1	1	1	1	1	1	1	1	ref	0	0	0	1	1	1	1	ref	1	1	1	Hypothetical protein.				NA
Os04t0291450-00	1	1	1	1	1	1	1	1	ref	0	0	0	1	1	1	1	ref	1	1	1	NA				NA
Os09t0309100-01	41.4	43.5	37.7	38.1	47.8	46.9	43.5	39.8	ref	-0.163	0.158	-0.028	1	-1.11961	1.11574	-1.0196	ref	0.233	0.083	0.952	Zinc finger, SWIM-type domain containing protein.				AT1G60560
Os03t0225150-00	1	1	1	1	1	1	1	1	ref	0	0	0	1	1	1	1	ref	1	1	1	Hypothetical protein.				NA
Os03t0239000-01	74.95	101.25	56.55	58.55	10.4	6.9	2.3	3.8	ref	-0.598	-3.362	-4.881	1	-1.51362	-10.2817	-29.4664	ref	0.623	0.003	0.001	Concanavalin A-like lectin/glucanase, subgroup domain containing protein.				AT2G01850
Os01t0133600-00	4.25	1.6	4.3	5.7	4.75	3.15	10.65	13.1	ref	0.925	0.569	2.179	1	1.89868	1.48349	4.5284	ref	0.629	0.605	0.043	Hypothetical conserved gene.	BP;;GO:0009651_response_to_salt_stress AT3G14070	CC;;GO:0005739_mitochondrion AT5G46920;GO:0005768_endosome AT4G38500;GO:0005802_trans-Golgi_network AT4G38500;GO:0016020_membrane AT3G14070;GO:0005634_nucleus AT1G55080	MF;;GO:0008375_acetylglucosaminyltransferase_activity AT3G57170	AT1G68390
Os10t0199500-01	1	1	1.9	1	1	1	1	2.2	ref	0.463	0	0.569	1	1.37841	1	1.48349	ref	0.957	1	0.552	Hypothetical conserved gene.				AT1G25270
Os11t0172300-02	3.8	5.4	8.05	4.15	1	1	4.2	2.2	ref	0.352	-2.179	-0.576	1	1.27633	-4.5284	-1.49071	ref	1	0.029	0.529	Hypothetical protein.				NA
Os02t0600650-01	2.6	1	1.9	1	6.6	4.2	6.1	1	ref	-0.226	1.707	0.615	1	-1.16959	3.26481	1.53156	ref	1	0.363	0.94	Conserved hypothetical protein.				NA
Os03t0274400-01	12.3	16.35	10.4	10.4	2.9	2.05	1	3	ref	-0.447	-2.54	-3.033	1	-1.3632	-5.81589	-8.1851	ref	1	0.032	0.019	Similar to GRF zinc finger family protein, expressed.				NA
Os03t0268750-00	1	1.6	1	1	1	1	1	1	ref	-0.339	-0.339	-0.339	1	-1.26488	-1.26488	-1.26488	ref	0.674	0.396	0.399	Hypothetical gene.				AT1G07430
Os07t0195200-01	31.7	31.1	32.1	28.7	64.7	60.8	49.9	47.8	ref	-0.049	0.998	0.637	1	-1.03455	1.99723	1.55509	ref	1	0.001	0.003	Similar to ZG10 (Fragment).				AT5G62620
Os01t0544325-00	1	1	1	1	1	1	1	1
Os11t0169501-00	1	1	1	1	1	1	1	1	ref	0	0	0	1	1	1	1	ref	1	1	1	NA				NA
Os04t0208425-00	1	1	1	1	1	1	1	1	ref	0	0	0	1	1	1	1	ref	1	1	1	Hypothetical protein.				NA
Os05t0159000-01	91.5	93.6	85.8	93.4	57.2	71.4	74.3	73.7	ref	-0.048	-0.534	-0.323	1	-1.03383	-1.44794	-1.25093	ref	1	0.028	0.116	HECT domain containing protein.				AT3G17205
Os07t0554400-00	1	1	1	1	7.55	2.1	1.65	1.8	ref	0	1.993	0.785	1	1	3.98064	1.72309	ref	1	0.078	0.496	Conserved hypothetical protein.				NA
Os06t0599400-00	1	1	1.9	1	2.9	1	1	1	ref	0.463	0.768	0	1	1.37841	1.70291	1	ref	1	0.487	1	Conserved hypothetical protein.				NA
Os04t0447400-01	1	1	1	1	1	1	1	1	ref	0	0	0	1	1	1	1	ref	1	1	1	Similar to Glutamate decarboxylase 2 (EC 4.1.1.15) (GAD 2).				AT5G17330
Os05t0481700-00	1	1	1.9	1.6	1	1	1	1	ref	0.802	0	0	1	1.74352	1	1	ref	0.019	1	1	Hypothetical conserved gene.				NA
Os03t0410300-01	118.1	136	150.7	185.2	206.9	191	280.2	335.3	ref	0.399	0.649	1.274	1	1.31859	1.56808	2.41831	ref	0.348	0.036	0.005	Protein of unknown function DUF1313 family protein.	BP;;GO:0048511_rhythmic_process AT1G15950|AT4G39260;GO:0009648_photoperiodism AT1G17455	CC;;GO:0005634_nucleus AT1G55080	MF;;GO:0003674_molecular_function AT1G55080	AT2G06255
Os09t0538800-02	1	1	1	1	1	1	1	1	ref	0	0	0	1	1	1	1	ref	1	1	1	Similar to Synaptotagmin C.				AT1G20080
Os11t0263466-00	1	1	1	1	1	1	1	1
Os05t0456925-00	1	1	1	1	1	1	1	1	ref	0	0	0	1	1	1	1	ref	1	1	1	Similar to regulator of chromosome condensation (RCC1) family protein.				AT3G55580
Os06t0597301-00	1	1	1	1	1	3.1	2.3	1	ref	0	0.816	0.601	1	1	1.76052	1.51677	ref	1	0.525	0.717	NA				NA
Os05t0537100-00	13.1	14.6	24.5	35.6	478.4	626.5	435.9	490.3	ref	1.095	5.307	5.063	1	2.13613	39.5882	33.4283	ref	0.109	0	0	WRKY transcription factor 10.				AT5G26170
Os02t0689700-01	2.6	3.9	1	1	1	1	2.3	1	ref	-1.671	-1.671	-1.07	1	-3.18435	-3.18435	-2.09943	ref	0.176	0.052	0.169	Ribosomal protein L18P/L5E family protein.	BP;;GO:0006354_DNA-templated_transcription,_elongation AT1G73590	CC;;GO:0005840_ribosome AT4G25090;GO:0005576_extracellular_region AT3G12150;GO:0009507_chloroplast AT1G32550	MF;;GO:0008097_5S_rRNA_binding AT3G22450	AT3G20230
Os05t0176400-01	1.8	1	2.9	3.5	2.9	2.1	2.3	1.8	ref	1.248	0.879	0.601	1	2.37512	1.8391	1.51677	ref	0.202	0.153	0.341	Zinc finger, CCCH-type domain containing protein.				AT2G02160
Os01t0281100-01	78.15	77.95	46.65	46.25	1126.15	1144.15	1304.35	1306.35	ref	-0.749	3.862	4.064	1	-1.68063	14.5404	16.7258	ref	0	0	0	Conserved hypothetical protein.				NA
Os12t0407500-02	130.3	123.6	122.5	128	130.2	145.1	145.1	138.3	ref	-0.019	0.115	0.159	1	-1.01326	1.08298	1.11651	ref	1	0.318	0.168	Similar to PTEN-like protein.				AT3G19420
Os07t0637400-01	260.3	269.3	215.7	223.8	111.45	89.6	52.45	75.3	ref	-0.269	-1.406	-2.075	1	-1.20497	-2.65001	-4.21344	ref	0.761	0.008	0.003	Similar to Novel plant SNARE 12 (AtNPSN12).				AT3G17440
Os01t0590700-01	21.2	17.5	31.1	18.6	38.4	38.4	34.5	21.2	ref	0.32	0.995	0.49	1	1.24833	1.99308	1.40444	ref	0.978	0.111	0.444	Peptidase M41 domain containing protein.				AT5G53170
Os03t0167100-00	89.9	100.6	108.4	89	92.7	94.9	53.8	59.1
Os11t0463200-00	1	1	1	1	1	1	1	1	ref	0	0	0	1	1	1	1	ref	1	1	1	NA				NA
Os01t0108500-00	82.6	67.6	34.9	21.7	1	3.1	17.7	17.1	ref	-1.441	-5.407	-2.103	1	-2.71509	-42.4296	-4.29602	ref	0.396	0.004	0.064	Protein of unknown function DUF3778 domain containing protein.				NA
Os08t0178000-01	90.7	71.2	71.6	40	51.5	68.2	49.9	44.6
Os12t0275802-00	1	1	1	1	1	1	1	1	ref	0	0	0	1	1	1	1	ref	1	1	1	NA				NA
Os02t0326200-00	342.7	324.1	336.3	344.2	182.6	234.8	217.2	227.1	ref	0.03	-0.687	-0.586	1	1.02101	-1.60993	-1.50108	ref	1	0.017	0.029	Nucleotide-binding, alpha-beta plait domain containing protein.	BP;;GO:0006399_tRNA_metabolic_process AT5G59980;GO:0009658_chloroplast_organization AT2G20020;GO:0045036_protein_targeting_to_chloroplast AT3G13180;GO:0006364_rRNA_processing AT4G13850;GO:0010027_thylakoid_membrane_organization AT3G01480	CC;;GO:0009507_chloroplast AT1G32550	MF;;GO:0003676_nucleic_acid_binding AT4G27090;GO:0000166_nucleotide_binding AT2G33840	AT1G70200
Os09t0450300-01	281.3	270.45	259.05	223.8	124.55	132.3	192.75	181.9	ref	-0.196	-1.103	-0.559	1	-1.14552	-2.14801	-1.47325	ref	0.411	0.001	0.01	MAP65/ASE1 family protein.				AT2G01910
Os07t0503200-02	1.4	1	1.9	1.6	1	5.3	1	3.4	ref	0.559	0.96	0.64	1	1.47325	1.94531	1.55833	ref	1	0.673	0.901	Hypothetical protein.				AT3G21780
Os09t0291700-00	1	1	1	1	1	1	1	1	ref	0	0	0	1	1	1	1	ref	1	1	1	NA				NA
Os07t0520800-01	1259.6	998.9	1114.6	1110.4	1215.05	1275.95	923.55	831.1	ref	-0.012	0.151	-0.357	1	-1.00835	1.11034	-1.28076	ref	1	0.525	0.111	Ankyrin repeat-containing domain domain containing protein.	BP;;GO:0019288_isopentenyl_diphosphate_biosynthetic_process,_methylerythritol_4-phosphate_pathway AT4G24620;GO:0080167_response_to_karrikin AT2G26250;GO:0006655_phosphatidylglycerol_biosynthetic_process AT4G22340;GO:0090391_granum_assembly AT1G28530;GO:0006098_pentose-phosphate_shunt AT4G24620	CC;;GO:0009570_chloroplast_stroma AT4G24620;GO:0009941_chloroplast_envelope AT4G24620;GO:0006886_intracellular_protein_transport AT2G26170;GO:0009535_chloroplast_thylakoid_membrane AT2G05100	MF;;GO:0005515_protein_binding AT1G55080	AT1G50900
Os12t0511300-02	16.3	11	13.2	18	6.6	6.3	10	5.8	ref	0.203	-1.054	-0.814	1	1.15109	-2.07628	-1.75808	ref	1	0.098	0.189	UAA transporter domain containing protein.				AT4G24460
Os03t0119966-01	8.3	9.85	13.25	14.2	9.45	12.75	6.75	10.3	ref	0.601	0.28	-0.117	1	1.51677	1.21419	-1.08448	ref	0.436	0.606	1	NAC-domain protein, Resistance to rice dwarf virus, Regulator of jasmonate (JA) signaling	BP;;	CC;;GO:0005634_nucleus AT1G55080	MF;;GO:0003677_DNA_binding AT3G22880;GO:0003700_sequence-specific_DNA_binding_transcription_factor_activity AT1G42990	AT1G65910
Os07t0160100-01	24.8	21.65	16.05	21.1	24.4	20.2	13.85	7.1	ref	-0.332	-0.062	-1.224	1	-1.25876	-1.04391	-2.33593	ref	0.976	1	0.073	Similar to cDNA clone:J023038F18, full insert sequence.				NA
Os11t0109500-01	3.4	3.4	3.8	6	8.5	5.3	8.7	6.7	ref	0.49	0.981	1.167	1	1.40444	1.97383	2.24544	ref	0.701	0.105	0.069	Staphylococcal nuclease (SNase-like), OB-fold domain containing protein.				AT2G40410
Os05t0218663-00	1	1	1	1	1	1	1	1
Os01t0174600-01	1	1	1	1	1	1	1.65	1	ref	0	0	0.361	1	1	1	1.28432	ref	1	1	0.399	Zinc finger, CCCH-type domain containing protein.				NA
Os05t0436500-00	1.8	2.8	1	1.3	1.95	1	1	1.4	ref	-0.977	-0.685	-0.924	1	-1.96837	-1.6077	-1.89737	ref	0.446	0.383	0.222	NA				NA
Os12t0563600-03	8917.1	9659.4	7867.5	8669.4	4389.1	4834.1	3675.7	3863.3	ref	-0.168	-1.011	-1.3	1	-1.1235	-2.01531	-2.46229	ref	0.487	0.001	0.001	Protein of unknown function DUF538 family protein.				AT1G56580
Os03t0183000-02	2.6	12.2	10.4	19.9	23.5	49	22.9	30.1	ref	1.353	2.591	2.221	1	2.55443	6.02516	4.66216	ref	0.674	0.102	0.154	Similar to AP2 domain containing protein RAP2.6 (Fragment).				AT1G43160
Os02t0727833-00	1	1.6	1.9	2.3	1	1	2.3	1	ref	0.725	-0.339	0.262	1	1.6529	-1.26488	1.19914	ref	0.674	0.831	0.96	NA				NA
Os07t0138100-01	77.75	77.95	84.35	74.2	31.9	63.4	49.9	59.95	ref	0.023	-0.792	-0.509	1	1.01607	-1.73147	-1.42306	ref	1	0.185	0.412	Rac/Rop guanine nucleotide exchange factor, Regulation of immune responses				AT2G30880
Os08t0396700-04	7.9	15.15	9.05	11.4	5.65	9.5	4.25	3	ref	-0.107	-0.578	-1.615	1	-1.07699	-1.49278	-3.06312	ref	1	0.484	0.06	Hypothetical conserved gene.				NA
Os03t0321600-00	1	1	1.45	1.65	1	1.55	2.3	2.2	ref	0.629	0.316	1.17	1	1.54649	1.24487	2.25012	ref	0.299	0.422	0.02	NA				NA
Os11t0235900-00	7.5	3.9	4.8	7.3	1	3.1	7.4	5	ref	0.13	-1.619	0.17	1	1.09429	-3.07162	1.12506	ref	1	0.171	1	NA				NA
Os11t0572100-02	79.4	82.4	82.9	68.3	74	86.4	134.8	153.6	ref	-0.104	-0.017	0.831	1	-1.07475	-1.01185	1.77892	ref	1	1	0.013	Similar to DNA ligase (EC 6.5.1.2).				AT5G22010
Os10t0489800-01	33.3	25.75	20.75	21.75	30	22.85	15.15	27.25	ref	-0.463	-0.161	-0.527	1	-1.37841	-1.11806	-1.44093	ref	0.729	1	0.387	Protein of unknown function DUF1308 family protein.	BP;;GO:0008150_biological_process AT1G55080	CC;;GO:0005575_cellular_component AT1G55080	MF;;GO:0003674_molecular_function AT1G55080	AT1G73380
Os11t0209050-00	4.2	2.8	2.9	6.7	2.9	5.3	2.3	2.6	ref	0.362	0.193	-0.488	1	1.28521	1.14314	-1.4025	ref	1	1	0.704	Similar to nucleic acid binding protein.				AT2G41900
Os02t0575200-01	103.6	103.6	106.5	101.6	31	23.4	30.6	18.8	ref	0.006	-1.944	-2.111	1	1.00417	-3.84771	-4.31991	ref	1	0.007	0.006	DNA/pantothenate metabolism flavoprotein, C-terminal domain containing protein.	BP;;GO:0015937_coenzyme_A_biosynthetic_process AT2G27490	CC;;GO:0005634_nucleus AT1G55080;GO:0009507_chloroplast AT1G32550	MF;;GO:0004632_phosphopantothenate--cysteine_ligase_activity AT1G12350	AT1G12350
Os09t0110750-00	1	1	1	1	1	1	1	1	ref	0	0	0	1	1	1	1	ref	1	1	1	Similar to 30S ribosomal protein S7.				NA
Os04t0300950-00	1	1	1	1	1	1	1	1	ref	0	0	0	1	1	1	1	ref	1	1	1	NA				NA
Os04t0659400-01	95.1	83.5	76.8	71.4	122.65	121.65	120.05	112.05	ref	-0.267	0.455	0.38	1	-1.2033	1.37078	1.30134	ref	0.218	0.015	0.026	ENT domain containing protein.	BP;;GO:0010413_glucuronoxylan_metabolic_process AT5G58980;GO:0010968_regulation_of_microtubule_nucleation AT5G17410;GO:0007420_brain_development AT1G15950|AT4G39260;GO:0010228_vegetative_to_reproductive_phase_transition_of_meristem AT2G18915;GO:0007605_sensory_perception_of_sound AT2G45240;GO:0007405_neuroblast_proliferation AT1G55080;GO:0050832_defense_response_to_fungus AT5G06860;GO:0000956_nuc…	CC;;GO:0005634_nucleus AT1G55080;GO:0005874_microtubule AT2G45240;GO:0005829_cytosol AT4G27090;GO:0016020_membrane AT3G14070;GO:0097431_mitotic_spindle_pole AT3G12140;GO:0048471_perinuclear_region_of_cytoplasm AT1G23490|AT1G59750;GO:1990023_mitotic_spindle_midzone AT2G16570;GO:0005875_microtubule_associated_complex AT2G45240	MF;;GO:0008022_protein_C-terminus_binding AT1G53210;GO:0005102_receptor_binding AT4G02060;GO:0003824_catalytic_activity AT5G11110;GO:0008017_microtubule_binding AT2G45240;GO:0005509_calcium_ion_binding AT4G25090	AT5G13020
Os10t0502400-01	5.85	3.05	3.35	2.9	4.75	4.2	4.85	3.4	ref	-0.439	0.081	-0.057	1	-1.35566	1.05775	-1.0403	ref	0.824	1	1	Similar to Glutamyl-tRNA reductase 2 (EC 1.2.1.70) (GluTR) (Fragment).	BP;;GO:0010200_response_to_chitin AT4G28350;GO:0015995_chlorophyll_biosynthetic_process AT2G20180;GO:0055072_iron_ion_homeostasis AT5G51720;GO:0052542_defense_response_by_callose_deposition AT4G31500;GO:0000302_response_to_reactive_oxygen_species AT3G04710;GO:0009416_response_to_light_stimulus AT2G46790;GO:0006782_protoporphyrinogen_IX_biosynthetic_process AT5G63570;GO:0009611_response_to_woundin…	CC;;GO:0031969_chloroplast_membrane AT5G38510	MF;;GO:0008883_glutamyl-tRNA_reductase_activity AT1G09940;GO:0050661_NADP_binding AT1G42970;GO:0005515_protein_binding AT1G55080	AT1G58290
Os07t0587300-01	3.4	7.5	9.5	7.3	31	15.9	17.7	14.7	ref	0.722	2.136	1.675	1	1.64947	4.39542	3.19319	ref	0.727	0.04	0.082	Hypothetical conserved gene.				NA
Os03t0706650-00	1	1	1	1	1	1	1	1	ref	0	0	0	1	1	1	1	ref	1	1	1	Hypothetical protein.				NA
Os03t0399600-02	15.15	16	8.5	11.7	8.5	1.55	8.7	13.15	ref	-0.643	-2.101	-0.542	1	-1.56157	-4.29007	-1.45599	ref	1	0.156	0.901	Conserved hypothetical protein.				NA
Os08t0442200-01	1.8	1.6	1.9	1	1	3.1	2.3	1	ref	-0.3	0.053	-0.162	1	-1.23114	1.03742	-1.11884	ref	1	1	1	Six-bladed beta-propeller, TolB-like domain containing protein.				AT3G57030
Os07t0694325-00	3.4	1.6	2.9	2.9	1	2.1	1	1	ref	0.314	-0.687	-1.222	1	1.24315	-1.60993	-2.3327	ref	1	0.457	0.169	Hypothetical protein.				AT2G37130
Os03t0724700-03	6.25	8.1	12.8	10.75	1.95	2.1	4.9	5.4	ref	0.721	-1.814	-0.468	1	1.64832	-3.51616	-1.38319	ref	0.12	0.002	0.107	Maf-like protein family protein.				AT5G66550
Os04t0375500-00	1	1	1	1	1	1	1	1	ref	0	0	0	1	1	1	1	ref	1	1	1	NA				NA
Os04t0450150-00	1.8	3.65	1.95	6.65	8.5	6.9	3.55	2.6	ref	0.49	1.579	0.245	1	1.40444	2.98763	1.18509	ref	1	0.192	1	Hypothetical gene.				NA
Os06t0603600-01	1.8	1	1.9	1.6	72.15	66.65	47.3	47.45	ref	0.378	5.692	5.142	1	1.29954	51.6967	35.3099	ref	0.781	0	0.001	SPX domain-containing protein, Phosphate (Pi) homeostasis, Negative regulation of leaf inclination				AT2G26660
Os08t0377150-01	1	1	1	1	1	1	1	1	ref	0	0	0	1	1	1	1	ref	1	1	1	Conserved hypothetical protein.				NA
Os09t0491676-02	149.65	177.9	127.2	175.15	252.8	248.1	163.8	193.2	ref	-0.128	0.618	0.125	1	-1.09278	1.53475	1.09051	ref	1	0.079	0.889	Conserved hypothetical protein.				AT3G57990
Os06t0342200-01	2014.9	1973.8	1787.5	1618.9	2590.1	2575.5	1620.9	1551.4	ref	-0.229	0.373	-0.331	1	-1.17202	1.29504	-1.25788	ref	0.13	0.008	0.012	Similar to Eukaryotic translation initiation factor 1A (EIF-1A) (EIF-4C).				AT2G04520
Os12t0160200-00	1	1.6	1	1	1.95	2.1	2.3	1.8	ref	-0.339	0.678	0.686	1	-1.26488	1.59992	1.60882	ref	0.76	0.132	0.132	Conserved hypothetical protein.				NA
Os07t0694700-01	4359.3	4404.8	3062.7	2483.8	1654	1610.6	770.4	852.1	ref	-0.668	-1.425	-2.435	1	-1.58887	-2.68514	-5.40764	ref	0.063	0.001	0	Ascorbate peroxidase, ROS homeostasis, Chloroplast protection, Carbohydrate metabolism, Plant architecture, Fertility maintenance				AT1G07890
Os03t0377600-01	11.5	9.3	27.4	19.2	115.2	121.6	100.1	76.1	ref	1.149	3.517	3.077	1	2.2176	11.4478	8.43858	ref	0.103	0.001	0.001	Zinc finger, RING/FYVE/PHD-type domain containing protein.				NA
Os06t0216100-00	1.8	1	1	1	1	1	1	2.6	ref	-0.424	-0.424	0.265	1	-1.34164	-1.34164	1.20164	ref	1	0.785	1	Similar to UDP-glucoronosyl and UDP-glucosyl transferase family protein, expressed.				AT5G49690
Os04t0383700-01	182.8	152.5	132.8	119.2	439.1	416.2	402.4	323.2	ref	-0.408	1.356	1.111	1	-1.32685	2.55974	2.15995	ref	0.318	0.004	0.007	Conserved hypothetical protein.				NA
Os03t0857400-01	3654.85	3505.95	3354.1	2999.5	1669	1723.75	2874.1	3033.95	ref	-0.174	-1.078	-0.278	1	-1.12818	-2.11111	-1.21251	ref	0.331	0.001	0.037	tRNA-binding arm domain containing protein.	BP;;GO:0009637_response_to_blue_light AT2G05100;GO:0010114_response_to_red_light AT2G20180;GO:0035304_regulation_of_protein_dephosphorylation AT3G21650;GO:0009773_photosynthetic_electron_transport_in_photosystem_I AT1G20020;GO:0010218_response_to_far_red_light AT2G05100;GO:0015996_chlorophyll_catabolic_process AT3G26580;GO:0000023_maltose_metabolic_process AT4G24620;GO:0010027_thylakoid_membrane_…	CC;;GO:0009902_chloroplast_relocation AT1G42970;GO:0016021_integral_component_of_membrane AT1G57750;GO:0009535_chloroplast_thylakoid_membrane AT2G05100	MF;;GO:0042802_identical_protein_binding AT2G20180;GO:0016730_oxidoreductase_activity,_acting_on_iron-sulfur_proteins_as_donors AT4G32360;GO:0043085_positive_regulation_of_catalytic_activity AT4G24620	AT4G22890
Os08t0219200-00	1	1	1	1	1	1	1	1	ref	0	0	0	1	1	1	1	ref	1	1	1	NA				NA
Os02t0801210-00	1	1	1	1	1	1	1	1
Os01t0205100-01	36.5	35.2	36.8	27.4	40.3	33	33.2	43.8	ref	-0.175	0.025	0.089	1	-1.12896	1.01748	1.06363	ref	1	1	1	WD40 repeat-like domain containing protein.	BP;;GO:0008150_biological_process AT1G55080	CC;;GO:0005737_cytoplasm AT3G14070;GO:0005834_heterotrimeric_G-protein_complex AT5G42010;GO:0005634_nucleus AT1G55080	MF;;GO:0000166_nucleotide_binding AT2G33840	AT5G45760
Os07t0272900-01	1	1	2.9	1	1	1	1	1.8	ref	0.768	0	0.424	1	1.70291	1	1.34164	ref	0.761	1	0.831	Conserved hypothetical protein.				NA
Os07t0581300-02	120.6	135.4	209.1	177	126.4	115.2	160.5	141.5	ref	0.59	-0.083	0.238	1	1.50525	-1.05922	1.17936	ref	0.103	0.872	0.267	Similar to predicted protein.				AT1G45150
Os04t0655100-01	55.1	43.5	66	53.8	64.7	55.4	60.2	62.4
Os03t0666550-00	1.4	1	1.9	1	1	2.05	2.3	1	ref	0.22	0.275	0.358	1	1.16473	1.20999	1.28165	ref	1	1	0.954	Hypothetical protein.				NA
Os07t0583700-01	114.5	136	123.9	138.35	637.55	666	411.45	462.9	ref	0.069	2.385	1.806	1	1.04899	5.22344	3.49671	ref	1	0	0.001	WRKY transcription factor 78.				AT4G26640
Os07t0485500-01	1	1	1	1	1	1	1	1	ref	0	0	0	1	1	1	1	ref	1	1	1	Protein of unknown function DUF6, transmembrane domain containing protein.				AT5G47470
Os06t0166400-01	123.8	139.6	223.3	248	927.7	1062	578.7	554.9	ref	0.84	2.917	2.108	1	1.79005	7.55274	4.31093	ref	0.028	0	0	Similar to TINY-like protein (AP2 domain containing protein RAP2.10) (Fragment).				NA
Os12t0597000-01	1	1	1	1	1	1	1	1	ref	0	0	0	1	1	1	1	ref	1	1	1	Similar to Calcineurin B-like protein 2 (SOS3-like calcium binding protein 1).				AT4G26570
Os08t0425300-00	1	1	1	1	1	1	1	1	ref	0	0	0	1	1	1	1	ref	1	1	1	Similar to Endoglucanase 21.				AT2G32990
Os01t0278466-00	32.5	26.9	41.5	28	79.6	60.8	60.2	27.6
Os03t0333050-00	1	1	1	1	1	1	1	1	ref	0	0	0	1	1	1	1	ref	1	1	1	Hypothetical gene.				NA
Os03t0174800-01	147.2	162.6	144.1	131.7	330.5	319.1	277.6	300.6	ref	-0.167	1.07	0.901	1	-1.12272	2.09943	1.86736	ref	0.465	0.001	0.002	Conserved hypothetical protein.				NA
Os12t0641100-04	61.6	45.2	68.8	71.4	51.5	45.8	67.9	55.1	ref	0.41	-0.12	0.213	1	1.32869	-1.08673	1.1591	ref	0.468	0.901	0.572	Plasma membrane Na+/H+ antiporter, Salt tolerance				AT2G01980
Os02t0728600-01	103.6	120.4	75.4	79.85	32.85	39.95	48.6	69.2	ref	-0.525	-1.624	-0.945	1	-1.43893	-3.08228	-1.92519	ref	0.371	0.006	0.031	Similar to H/ACA ribonucleoprotein complex subunit 2.	BP;;GO:0009909_regulation_of_flower_development AT4G24620;GO:0034968_histone_lysine_methylation AT2G20020;GO:0001510_RNA_methylation AT4G27090;GO:0009165_nucleotide_biosynthetic_process AT4G29480	CC;;GO:0005730_nucleolus AT1G02140	MF;;	AT5G08180
Os10t0106300-00	1.8	1	5.7	2.3	1	1	1	2.6	ref	1.432	-0.424	0.265	1	2.69821	-1.34164	1.20164	ref	0.501	0.918	1	NA				AT5G17540
Os04t0127001-01	1	1.6	1.9	3.5	1	2.1	3.6	2.6	ref	1.028	0.196	1.274	1	2.0392	1.14552	2.41831	ref	0.554	1	0.174	Conserved hypothetical protein.				NA
Os03t0152800-03	102	103	98	114.1	55.3	56.5	66.6	80.1	ref	0.045	-0.875	-0.489	1	1.03168	-1.83401	-1.40347	ref	1	0.006	0.038	Similar to predicted protein.				AT3G17900
Os02t0731400-01	72.9	76.8	60.35	44.7	73.1	68.8	39.6	36.95	ref	-0.527	-0.077	-0.968	1	-1.44093	-1.05482	-1.95613	ref	0.21	1	0.011	Similar to Chemocyanin precursor (Basic blue protein) (Plantacyanin).				AT2G02850
Os06t0346600-01	41.4	39.9	46.7	41.25	24.4	30.9	58.25	41	ref	0.111	-0.566	0.266	1	1.07998	-1.48041	1.20247	ref	1	0.129	0.508	Hypothetical conserved gene.				NA
Os04t0531900-01	97.9	86.5	131.9	138.7	25.3	18.1	34.5	47	ref	0.556	-2.104	-1.192	1	1.47019	-4.299	-2.28469	ref	0.391	0.003	0.02	Short-chain dehydrogenase/reductase SDR domain containing protein.				AT1G01800
Os07t0694300-01	64.8	87.7	64.1	77.1	8.5	35.2	35.7	23.6	ref	-0.101	-2.124	-1.377	1	-1.07252	-4.35901	-2.59728	ref	1	0.103	0.281	Similar to Peroxidase.	BP;;GO:0006833_water_transport AT1G65930;GO:0050832_defense_response_to_fungus AT5G06860;GO:0009750_response_to_fructose AT3G17240;GO:0009651_response_to_salt_stress AT3G14070;GO:0019344_cysteine_biosynthetic_process AT1G66430;GO:0019761_glucosinolate_biosynthetic_process AT2G30870;GO:0048511_rhythmic_process AT1G15950|AT4G39260;GO:0006979_response_to_oxidative_stress AT5G06720;GO:0042744_hydroge…	CC;;GO:0005576_extracellular_region AT3G12150;GO:0030003_cellular_cation_homeostasis AT1G23000;GO:0005829_cytosol AT4G27090	MF;;GO:0020037_heme_binding AT4G32690;GO:0046872_metal_ion_binding AT1G32550;GO:0004601_peroxidase_activity AT4G25090	AT2G37130
Os09t0441600-00	2.2	1.9	1.45	2.9	4.75	3.15	1.65	1.8	ref	0.004	0.92	-0.247	1	1.00278	1.89212	-1.18674	ref	1	0.177	0.909	Similar to flavonoid 3-monooxygenase.				AT5G07990
Os05t0481250-00	1	1	1	1	1	1	1	1
Os12t0487000-00	1	1	1	1	1	1	1	1	ref	0	0	0	1	1	1	1	ref	1	1	1	NA				NA
Os06t0198700-01	31.7	37.6	42.4	40	12.2	9.5	15.2	17.1	ref	0.254	-1.681	-1.099	1	1.19251	-3.2065	-2.14206	ref	0.674	0.002	0.009	CHD5-like protein domain containing protein.	BP;;GO:0071816_tail-anchored_membrane_protein_insertion_into_ER_membrane AT4G16444	CC;;	MF;;GO:0003674_molecular_function AT1G55080	AT4G16444
Os08t0531300-01	72.1	79.4	69.7	58.2	31	38.4	73.1	57.5	ref	-0.248	-1.133	-0.223	1	-1.18756	-2.19314	-1.16716	ref	0.741	0.012	0.525	DHBP synthase RibB-like alpha/beta domain domain containing protein.	BP;;GO:0008150_biological_process AT1G55080	CC;;GO:0005737_cytoplasm AT3G14070	MF;;GO:0003725_double-stranded_RNA_binding AT1G15910	AT3G01920
Os07t0184633-00	1	1	1	1.6	1	1	1	1	ref	0.339	0	0	1	1.26488	1	1	ref	0.674	1	1	Hypothetical conserved gene.				NA
Os12t0119350-00	1.8	3.9	1.9	4.8	1	3.1	4.9	3.4	ref	0.189	-0.59	0.623	1	1.13997	-1.50525	1.54007	ref	1	0.83	0.803	Hypothetical conserved gene.				NA
Os03t0191100-01	95.55	106.85	81.55	130.5	140.45	164.3	160.55	182.3	ref	0.03	0.588	0.76	1	1.02101	1.50316	1.69349	ref	1	0.175	0.097	Mitochondrial carrier protein domain containing protein.	BP;;GO:0055085_transmembrane_transport AT3G14070	CC;;GO:0009941_chloroplast_envelope AT4G24620;GO:0005743_mitochondrial_inner_membrane AT4G22340;GO:0016021_integral_component_of_membrane AT1G57750;GO:0006839_mitochondrial_transport AT1G02370	MF;;	AT5G64970
Os01t0184500-01	226.4	206.8	171.5	192.1	332.4	338.3	296.9	292.5	ref	-0.254	0.632	0.446	1	-1.19251	1.54971	1.36226	ref	0.194	0.004	0.012	DEAD-like helicase, N-terminal domain containing protein.	BP;;GO:0080158_chloroplast_ribulose_bisphosphate_carboxylase_complex_biogenesis AT1G67090;GO:0009561_megagametogenesis AT3G04710;GO:0006655_phosphatidylglycerol_biosynthetic_process AT4G22340;GO:0006399_tRNA_metabolic_process AT5G59980;GO:0006606_protein_import_into_nucleus AT4G25140;GO:0009793_embryo_development_ending_in_seed_dormancy AT1G02140;GO:0010103_stomatal_complex_morphogenesis AT1G3255…	CC;;GO:1901259_chloroplast_rRNA_processing AT2G04270;GO:0005739_mitochondrion AT5G46920;GO:0090406_pollen_tube AT2G28640;GO:0005634_nucleus AT1G55080	MF;;GO:0070180_large_ribosomal_subunit_rRNA_binding AT5G46160;GO:0004004_ATP-dependent_RNA_helicase_activity AT1G13900|AT4G29080;GO:0005515_protein_binding AT1G55080	AT4G09730
Os04t0645500-01	7.5	9.3	7.6	4.1	137.7	107.7	60.2	57.5	ref	-0.581	3.866	2.817	1	-1.49589	14.5808	7.04695	ref	0.628	0.002	0.005	Nicotinamide N-methyltransferase, putative domain containing protein.				NA
Os01t0241400-01	1.8	2.8	4.8	2.9	1	5.3	1	1	ref	0.733	0.036	-1.167	1	1.66209	1.02527	-2.24544	ref	1	1	0.461	Thioredoxin fold domain containing protein.				NA
Os10t0530750-00	54.3	49.65	33.95	41.55	1	6.35	8.7	10.7	ref	-0.467	-4.365	-2.428	1	-1.38223	-20.6061	-5.38147	ref	1	0.024	0.128	Hypothetical protein.				AT1G10360
Os12t0568166-01	1	1	1	1	1	1	1	1	ref	0	0	0	1	1	1	1	ref	1	1	1	Conserved hypothetical protein.				NA
Os02t0821600-00	1	1	1	1	4.7	2.1	13.9	20.4	ref	0	1.652	4.074	1	1	3.14269	16.8421	ref	1	0.048	0.003	Similar to mate efflux family protein.	BP;;	CC;;GO:0005886_plasma_membrane AT5G40380;GO:0016021_integral_component_of_membrane AT1G57750	MF;;GO:0015297_antiporter_activity AT5G44050;GO:0015238_drug_transmembrane_transporter_activity AT5G44050	AT4G00350
Os02t0258800-01	116.1	123.65	73.05	87.45	71.2	86.9	37.05	40.55	ref	-0.584	-0.607	-1.628	1	-1.499	-1.52309	-3.09084	ref	0.139	0.034	0.002	Conserved hypothetical protein.				NA
Os02t0629400-01	97.1	94.2	162	200.9	1893.7	2080.3	1909.1	2073	ref	0.916	4.375	4.379	1	1.88688	20.7494	20.807	ref	0.034	0	0	Similar to Phytosulfokine receptor precursor (EC 2.7.1.37) (Phytosulfokine LRR receptor kinase).				AT2G02220
Os06t0551400-01	20	27.5	35.35	26.75	54.35	41.05	42.2	33.7	ref	0.391	1.01	0.685	1	1.3113	2.01391	1.6077	ref	0.691	0.05	0.145	Ras-related small GTP-binding protein, Regulation of vesicular trafficking from trans-Golgi network to plasma membrane or vacuole, Jasmonic acid (JA)-mediated defense signaling				AT4G18800
Os11t0641900-00	16.75	14.25	13.25	10.15	1	2.05	1.65	4.2	ref	-0.414	-3.432	-2.553	1	-1.33237	-10.7928	-5.86853	ref	1	0.014	0.035	NA				NA
Os01t0136600-01	109.2	102.4	125.3	101.6	29.1	46.9	53.8	48.6	ref	0.094	-1.517	-1.048	1	1.06733	-2.86195	-2.06766	ref	1	0.013	0.042	Conserved hypothetical protein.				NA
Os03t0198433-00	1	1	1	1	1	1	1	1
Os03t0831700-02	311.2	302.9	276.45	243.6	155.45	142.4	108.45	64.8	ref	-0.243	-1.045	-1.873	1	-1.18345	-2.06337	-3.66293	ref	0.962	0.042	0.008	Hypothetical conserved gene.				NA
Os09t0371200-01	1.8	1	1	1.6	1	1	1	1	ref	-0.085	-0.424	-0.424	1	-1.06069	-1.34164	-1.34164	ref	1	0.543	0.548	Major facilitator superfamily protein.				AT5G10190
Os07t0533800-01	1	2.2	3.8	1	1	1	1	3.4	ref	0.394	-0.569	0.314	1	1.31403	-1.48349	1.24315	ref	1	0.928	1	Peptidase A1 domain containing protein.				AT2G03200
Os06t0619700-00	1	1	1	1	1	1	1	1	ref	0	0	0	1	1	1	1	ref	1	1	1	NA				NA
Os04t0316400-00	1	1	1	1	1	1	1	1	ref	0	0	0	1	1	1	1	ref	1	1	1	NA				NA
Os05t0517200-01	430	432	928.6	833.8	3110.5	3027	1734.1	1785.6	ref	1.03	2.832	2.03	1	2.04202	7.12061	4.08405	ref	0.004	0	0	HAD-superfamily hydrolase subfamily IIB protein.				AT1G06410
Os06t0642250-00	1	1	1	1	1	1	1	1	ref	0	0	0	1	1	1	1	ref	1	1	1	Hypothetical protein.				AT5G24960
Os03t0213750-00	1	1	1	1	1	1	1	1
Os02t0822150-00	1	1	1	1	1	1	1	1	ref	0	0	0	1	1	1	1	ref	1	1	1	Hypothetical protein.				NA
Os07t0657500-02	49.5	42.3	37.7	45	42.2	60.8	33.2	29.3	ref	-0.152	0.147	-0.553	1	-1.11111	1.10726	-1.46713	ref	1	0.87	0.148	Similar to XIAP associated factor-1.				AT1G09920
Os05t0120100-01	162.95	186.7	127.7	118.55	150.75	153.65	89.15	122.5	ref	-0.503	-0.197	-0.739	1	-1.41716	-1.14631	-1.66902	ref	0.279	0.551	0.035	Similar to Splicing factor RSZ33.				AT2G37340
Os03t0370900-02	41.4	35.5	41.45	41.2	12.25	11.7	19.65	18.75	ref	0.108	-1.679	-0.998	1	1.07773	-3.20206	-1.99723	ref	0.746	0	0.002	Similar to Cytochrome P450.				AT2G46950
Os12t0498500-01	695.7	721.5	768.5	706.2	360.4	369.2	673.9	741.5	ref	0.056	-0.958	-0.003	1	1.03958	-1.94261	-1.00208	ref	1	0.001	1	Similar to DnaJ domain containing protein, expressed.	BP;;GO:0006810_transport AT3G14070	CC;;GO:0010598_NAD(P)H_dehydrogenase_complex_(plastoquinone) AT1G18730;GO:0009535_chloroplast_thylakoid_membrane AT2G05100	MF;;GO:0016491_oxidoreductase_activity AT4G02940;GO:0048038_quinone_binding AT4G12290	AT5G21430
Os06t0238550-00	1.8	1.6	1.9	1	12.2	5.3	3.6	5.8	ref	-0.3	2.244	1.429	1	-1.23114	4.73709	2.6926	ref	1	0.042	0.145	NA				NA
Os11t0132600-02	21.2	18.1	33	23	4.7	5.3	22.9	22.8	ref	0.492	-1.973	0.222	1	1.40639	-3.92584	1.16635	ref	0.378	0.003	0.576	Similar to Arabinoxylan arabinofuranohydrolase isoenzyme AXAH-I.				AT3G10740
Os04t0493300-02	75.3	80.3	89.05	81.45	78.65	88	96.85	95.45	ref	0.131	0.097	0.306	1	1.09505	1.06955	1.23628	ref	0.627	0.488	0.044	Similar to H0522A01.11 protein.				NA
Os12t0192600-00	1	1	1	1	1	1	3.6	1	ref	0	0	0.924	1	1	1	1.89737	ref	1	1	0.399	NA				NA
Os10t0341750-00	1	1	2.9	1.6	1	1	1	1	ref	1.107	0	0	1	2.15397	1	1	ref	0.164	1	1	Hypothetical protein.				AT2G19130
Os02t0266200-02	37.4	27.5	32.1	24.3	44.1	46.9	37	24.4	ref	-0.199	0.504	-0.094	1	-1.1479	1.41814	-1.06733	ref	1	0.309	1	Pentatricopeptide repeat domain containing protein.				AT3G16010
Os02t0300700-01	190	210.3	120.6	128.6	8331.7	8552.8	2813.6	2941.1	ref	-0.683	5.4	3.847	1	-1.60547	42.2243	14.3901	ref	0.015	0	0	Similar to Eukaryotic translation initiation factor 1A (EIF-1A) (EIF-4C).	BP;;GO:0003743_translation_initiation_factor_activity AT1G71350	CC;;GO:0005634_nucleus AT1G55080;GO:0005829_cytosol AT4G27090	MF;;	AT2G04520
Os03t0835100-00	1333.9	1604.7	1323.2	1732.7	1390.1	1379	1247.8	1453.7	ref	0.05	-0.08	-0.119	1	1.03526	-1.05702	-1.08598	ref	1	1	0.859	Similar to Chloroplast protein import component Toc159.				AT4G02510
Os06t0318650-00	1	1	1	1	1	1	1	1	ref	0	0	0	1	1	1	1	ref	1	1	1	Hypothetical protein.				NA
Os04t0511600-02	122.2	123.6	142.3	121.7	105.8	100.3	199.1	188.3	ref	0.099	-0.255	0.656	1	1.07103	-1.19334	1.57571	ref	0.834	0.092	0.006	Similar to OSIGBa0157K09-H0214G12.17 protein.				NA
Os07t0568300-02	302.7	362.45	235.95	282.9	6027.2	6696.65	3559.85	4026.8	ref	-0.358	4.262	3.515	1	-1.28165	19.1862	11.432	ref	0.383	0	0	Similar to ZF protein (Fragment).				AT2G41900
Os10t0157000-00	1	1	1	1	1	1	1	1	ref	0	0	0	1	1	1	1	ref	1	1	1	NA				NA
Os10t0458800-00	1.8	1	1	1	19.7	7.4	7.4	1.8	ref	-0.424	3.17	1.444	1	-1.34164	9.00047	2.72074	ref	1	0.057	0.355	NA				AT3G24050
Os02t0278600-00	1	1	1	1	1	2.1	1	1	ref	0	0.535	0	1	1	1.44894	1	ref	1	0.396	1	NA				NA
Os02t0720500-01	15.5	26.9	17	16.1	29.1	50.1	60.2	82.6	ref	-0.304	0.903	1.788	1	-1.23456	1.86995	3.45336	ref	1	0.192	0.033	Peptidase A1 domain containing protein.				AT5G10770
Os04t0393500-01	2.6	4.5	1.9	3.5	1	1	1	1	ref	-0.408	-1.774	-1.774	1	-1.32685	-3.42001	-3.42001	ref	0.911	0.031	0.032	CC-type glutaredoxin, Floral organ development and pathogen response				AT3G02000
Os09t0402533-00	1	1	1	1	1	1	1	1	ref	0	0	0	1	1	1	1	ref	1	1	1	Similar to DNA binding protein.				NA
Os04t0428900-01	90.7	83	89.5	92.8	27.2	23.4	22.9	26.8	ref	0.071	-1.782	-1.808	1	1.05044	-3.43903	-3.50157	ref	1	0.001	0.001	Similar to CSN8.	BP;;GO:0009753_response_to_jasmonic_acid AT1G73590;GO:0010387_COP9_signalosome_assembly AT1G02090;GO:0006626_protein_targeting_to_mitochondrion AT3G20000;GO:0009640_photomorphogenesis AT2G20180;GO:0010388_cullin_deneddylation AT3G61140;GO:0009585_red,_far-red_light_phototransduction AT1G02090	CC;;GO:0005737_cytoplasm AT3G14070;GO:0008180_COP9_signalosome AT1G02090	MF;;GO:0005515_protein_binding AT1G55080;GO:0004222_metalloendopeptidase_activity AT3G47060	AT4G14110
Os11t0492200-00	1	1.6	1	1	1	1	1	1	ref	-0.339	-0.339	-0.339	1	-1.26488	-1.26488	-1.26488	ref	0.674	0.396	0.399	Similar to NB-ARC domain containing protein.				AT3G14470
Os03t0165266-00	1	1	1	1	4.7	3.1	2.3	1	ref	0	1.932	0.601	1	1	3.81584	1.51677	ref	1	0.035	0.464	Hypothetical conserved gene.	BP;;GO:0008150_biological_process AT1G55080	CC;;GO:0005634_nucleus AT1G55080;GO:0009506_plasmodesma AT4G27090	MF;;GO:0004386_helicase_activity AT1G30680	AT2G16390
Os04t0284500-01	1	1	1	1	1	1	1.65	1	ref	0	0	0.361	1	1	1	1.28432	ref	1	1	0.399	Transcriptional coactivator SAGA-type complex, Ada1/Tada1 domain containing protein.				NA
Os06t0274950-01	1	1	1	1	1	1	1	1	ref	0	0	0	1	1	1	1	ref	1	1	1	Hypothetical gene.	BP;;GO:0009658_chloroplast_organization AT2G20020;GO:0009909_regulation_of_flower_development AT4G24620	CC;;GO:0005634_nucleus AT1G55080	MF;;GO:0008270_zinc_ion_binding AT4G31450;GO:0003700_sequence-specific_DNA_binding_transcription_factor_activity AT1G42990;GO:0003677_DNA_binding AT3G22880	AT3G02380
Os12t0188900-01	1	1	1	1	1	1	1	1	ref	0	0	0	1	1	1	1	ref	1	1	1	Exonuclease domain containing protein.				AT5G25800
Os05t0520100-00	19.6	22.2	34	39.3	396	444	311.1	339.3	ref	0.809	4.329	3.961	1	1.752	20.0983	15.5733	ref	0.041	0	0	Similar to MPPN domain containing protein.				AT3G16310
Os01t0288600-00	1	1	1	1	1	1	1	1	ref	0	0	0	1	1	1	1	ref	1	1	1	NA				NA
Os07t0534100-00	13.9	12.2	16.1	18	2.9	4.2	3.6	6.7	ref	0.387	-1.9	-1.407	1	1.30767	-3.73213	-2.65185	ref	0.883	0.018	0.047	Protein kinase, catalytic domain domain containing protein.				AT4G23230
Os11t0542100-01	23.6	15.7	27.4	21.1	23.5	21.3	47.3	39.8	ref	0.321	0.217	1.173	1	1.2492	1.16231	2.2548	ref	0.779	0.731	0.029	Zinc finger, RING-type domain containing protein.				NA
Os08t0328300-02	68.1	76.5	71.6	65.1	83.4	66.1	102.6	68	ref	-0.08	0.041	0.211	1	-1.05702	1.02883	1.15749	ref	1	1	0.721	ENT domain containing protein.				AT5G13020
Os02t0225300-01	46.2	64.7	61.3	57.6	14.1	12.7	17.7	14.7	ref	0.12	-2.031	-1.761	1	1.08673	-4.08688	-3.38933	ref	1	0.002	0.004	Conserved hypothetical protein.				NA
Os09t0107900-01	40.2	29.3	25	19.55	9.45	11.7	9.35	12.3	ref	-0.634	-1.707	-1.678	1	-1.55186	-3.26481	-3.19984	ref	0.377	0.009	0.01	Hypothetical conserved gene.				NA
Os05t0482050-01	1	1	1	1	1	1	1	1
Os01t0536000-01	151.3	131.3	106.5	100.3	128.3	96	134.8	96.3	ref	-0.448	-0.345	-0.307	1	-1.36415	-1.27015	-1.23713	ref	0.53	0.396	0.457	Similar to CBL-interacting serine/threonine-protein kinase 24 (EC 2.7.1.37) (SNF1-related kinase 3.11) (SALT OVERLY SENSITIVE 2 protein).	BP;;GO:0009749_response_to_glucose AT3G52200;GO:0010167_response_to_nitrate AT2G30870;GO:0046777_protein_autophosphorylation AT4G28350;GO:0048364_root_development AT1G45688	CC;;GO:0005886_plasma_membrane AT5G40380	MF;;GO:0005524_ATP_binding AT2G33840;GO:0004674_protein_serine/threonine_kinase_activity AT4G24480	AT4G24400
Os02t0203300-00	3	4.85	7.6	6.65	9.4	22.35	10	14.3	ref	0.898	1.926	1.648	1	1.86348	3.8	3.13399	ref	0.615	0.051	0.081	Similar to UDP-glycosyltransferase UGT75E3.				AT4G14090
Os01t0959900-01	643.25	607.4	740.25	667.9	428.75	469.6	769.15	783.05	ref	0.17	-0.478	0.312	1	1.12506	-1.39281	1.24143	ref	0.411	0.009	0.036	Similar to predicted protein.	BP;;GO:0046777_protein_autophosphorylation AT4G28350;GO:0010258_NADH_dehydrogenase_complex_(plastoquinone)_assembly AT1G74880;GO:0010155_regulation_of_proton_transport AT1G42970;GO:0019684_photosynthesis,_light_reaction AT2G05100	CC;;GO:0009535_chloroplast_thylakoid_membrane AT2G05100;GO:0005886_plasma_membrane AT5G40380;GO:0010598_NAD(P)H_dehydrogenase_complex_(plastoquinone) AT1G18730	MF;;GO:0016655_oxidoreductase_activity,_acting_on_NAD(P)H,_quinone_or_similar_compound_as_acceptor AT5G11770;GO:0048038_quinone_binding AT4G12290	AT1G74880
Os07t0551100-00	1	1	1	1	1	1	1	1	ref	0	0	0	1	1	1	1	ref	1	1	1	Hypothetical protein.				AT1G11330
Os09t0263016-00	1	1	1	1	1	1	1	1	ref	0	0	0	1	1	1	1	ref	1	1	1	NA				AT3G10360
Os06t0469800-00	1.8	1	1	1	1	1	1	1	ref	-0.424	-0.424	-0.424	1	-1.34164	-1.34164	-1.34164	ref	0.674	0.396	0.399	Similar to H0124E07.4 protein.				NA
Os03t0327900-00	12.3	10.75	22.7	25.5	32.85	36.75	15.15	9.45	ref	1.065	1.595	0.057	1	2.09217	3.02095	1.0403	ref	0.132	0.01	1	Conserved hypothetical protein.				NA
Os04t0584800-02	87.45	73.5	74.5	51.6	1281.5	1285.6	1049.6	1100.4	ref	-0.371	4.001	3.745	1	-1.29325	16.0111	13.4078	ref	0.565	0	0	Hypothetical conserved gene.				AT5G65960
Os04t0435000-01	2.6	3.9	7.6	2.9	21.6	27.7	24.2	18	ref	0.56	2.941	2.712	1	1.47427	7.67943	6.55229	ref	0.903	0.017	0.022	Conserved hypothetical protein.				NA
Os06t0256200-03	57.5	61.1	66.9	63.9	192	165.4	123.2	134.2	ref	0.142	1.588	1.117	1	1.10343	3.00632	2.16895	ref	0.674	0.001	0.002	Similar to THO complex subunit 4.				NA
Os05t0353300-00	1	1.3	1.45	1	5.7	4.75	3.55	3.4	ref	0.079	2.19	1.607	1	1.05629	4.56305	3.04618	ref	1	0.003	0.009	Pentatricopeptide repeat containing protein.				AT2G30100
Os03t0805700-00	1	1	1	1	1	1	1	1	ref	0	0	0	1	1	1	1	ref	1	1	1	Similar to Pheophorbide a oxygenase.				AT4G25650
Os03t0259400-00	2.6	2.2	1	2.9	1	1	1	1	ref	-0.49	-1.258	-1.258	1	-1.40444	-2.39164	-2.39164	ref	0.958	0.16	0.165	Similar to Leucoanthocyanidin reductase (EC 1.17.1.3) (Leucocyanidin reductase).				AT4G39230
Os05t0527700-01	1	1	1	1	1	1	1	1	ref	0	0	0	1	1	1	1	ref	1	1	1	UDP-glucuronosyl/UDP-glucosyltransferase family protein.				NA
Os06t0680700-01	16.35	19.3	22.65	17.35	19.7	19.65	7.45	7.85	ref	0.158	0.147	-1.216	1	1.11574	1.10726	-2.32302	ref	0.91	0.664	0.006	Cytochrome P450 family protein.				AT1G11600
Os01t0583525-00	1	1	1	1	1	1	1	1	ref	0	0	0	1	1	1	1	ref	1	1	1	Hypothetical gene.				NA
Os02t0826600-01	1	1	1	1	1	1	1	1	ref	0	0	0	1	1	1	1	ref	1	1	1	Leucine-rich repeat, typical subtype containing protein.	BP;;GO:0007165_signal_transduction AT5G40380	CC;;GO:0005886_plasma_membrane AT5G40380	MF;;	AT3G15410
Os10t0561900-01	141.6	140.1	155.4	131.7	656.2	528.3	411.4	366	ref	0.022	2.064	1.462	1	1.01537	4.18144	2.7549	ref	1	0.001	0.003	Protein-tyrosine phosphatase, dual specificity domain containing protein.				AT2G35680
Os04t0599675-00	1	1	1	1	1	1	1	1
Os01t0636900-00	1	1	1	1	1	1	1	1	ref	0	0	0	1	1	1	1	ref	1	1	1	NA				NA
Os06t0472600-01	5	5.7	3.8	1.6	4.7	1	1	2.6	ref	-1.114	-1.3	-1.727	1	-2.16445	-2.46229	-3.31039	ref	0.848	0.462	0.312	Hypothetical conserved gene.				NA
Os02t0298050-00	1	1	1	1	1	1	1	1	ref	0	0	0	1	1	1	1	ref	1	1	1	NA				NA
Os12t0427600-01	1.8	3.9	9.5	9.8	1	1	1	2.6	ref	1.865	-1.406	-0.716	1	3.64268	-2.65001	-1.64262	ref	0.247	0.168	0.527	Similar to Subtilase.				AT2G05920
Os08t0305300-01	188.4	197.9	167.7	259.3	2610.7	2619.3	1771.4	2023.8	ref	0.111	3.759	3.294	1	1.07998	13.5385	9.80828	ref	1	0.001	0.001	Protein prenyltransferase domain containing protein.	BP;;GO:0006952_defense_response AT2G26170;GO:0006406_mRNA_export_from_nucleus AT1G02140;GO:0043009_chordate_embryonic_development AT5G63890;GO:0000184_nuclear-transcribed_mRNA_catabolic_process,_nonsense-mediated_decay AT5G19400;GO:0090306_spindle_assembly_involved_in_meiosis AT5G19400;GO:0040008_regulation_of_growth AT3G04710;GO:0035303_regulation_of_dephosphorylation AT3G21650	CC;;GO:0005634_nucleus AT1G55080;GO:0045111_intermediate_filament_cytoskeleton AT5G19400;GO:0000932_cytoplasmic_mRNA_processing_body AT5G19400;GO:0005829_cytosol AT4G27090	MF;;GO:0016740_transferase_activity AT5G40380;GO:0051721_protein_phosphatase_2A_binding AT5G05690	AT5G19400
Os07t0440200-00	1	1	1	1	1	1	1	1	ref	0	0	0	1	1	1	1	ref	1	1	1	NA				NA
Os01t0216500-00	1	1	1	1	1	1	1	1	ref	0	0	0	1	1	1	1	ref	1	1	1	Lipase, GDSL domain containing protein.				AT1G28600
Os08t0328300-01	68.1	76.5	71.6	65.1	83.4	66.1	102.6	68	ref	-0.08	0.041	0.211	1	-1.05702	1.02883	1.15749	ref	1	1	0.721	ENT domain containing protein.				AT5G13020
Os05t0433600-00	1	1	1	1	1	1	1	1	ref	0	0	0	1	1	1	1	ref	1	1	1	Conserved hypothetical protein.				NA
Os10t0529450-00	1	1	1	1	1	1	1	1	ref	0	0	0	1	1	1	1	ref	1	1	1	Hypothetical protein.				NA
Os09t0350900-01	2.6	2.8	1.9	1.6	1	1	1	1	ref	-0.63	-1.432	-1.432	1	-1.54757	-2.69821	-2.69821	ref	0.042	0.001	0.001	Protein kinase, core domain containing protein.				AT1G51850
Os12t0295600-00	16.35	15.75	2.9	1.95	6.6	6.3	1.65	2.2	ref	-2.754	-1.315	-3.074	1	-6.74585	-2.48802	-8.42105	ref	0.012	0.016	0.001	Similar to predicted protein.				NA
Os08t0439400-00	1	1	1	1	1	1	1	1	ref	0	0	0	1	1	1	1	ref	1	1	1	NA				NA
Os10t0174933-00	1	1	1	1	1	1	1	1	ref	0	0	0	1	1	1	1	ref	1	1	1	NA				NA
Os08t0499300-02	95.5	85.3	77.3	75.2	21.6	17	19	26.8	ref	-0.243	-2.236	-2	1	-1.18345	-4.71089	-4	ref	0.839	0.002	0.003	Similar to WRKY transcription factor 42 (Fragment).				AT5G56270
Os08t0238200-02	336.3	347.1	487.9	422.8	29.1	33	111.7	118.9	ref	0.411	-3.463	-1.568	1	1.32961	-11.0272	-2.96493	ref	0.138	0	0.001	Similar to Retrotransposon protein Ty1-copia subclass.				AT3G23600
Os02t0466400-01	23.6	38.7	57.5	88.4	36.6	44.8	21.6	26	ref	1.238	0.422	-0.351	1	2.35871	1.33978	-1.27544	ref	0.19	0.511	0.631	Similar to Inositol phosphate kinase.	BP;;GO:0047484_regulation_of_response_to_osmotic_stress AT4G24560;GO:0010264_myo-inositol_hexakisphosphate_biosynthetic_process AT5G38520;GO:0009695_jasmonic_acid_biosynthetic_process AT2G30870;GO:0052746_inositol_phosphorylation AT5G16760;GO:0010214_seed_coat_development AT5G03540;GO:0007596_blood_coagulation AT3G50530|AT4G01710;GO:0009753_response_to_jasmonic_acid AT1G73590;GO:0032957_inositol_…	CC;;GO:0048016_inositol_phosphate-mediated_signaling AT1G05470;GO:0005576_extracellular_region AT3G12150;GO:0005634_nucleus AT1G55080;GO:0005829_cytosol AT4G27090	MF;;GO:0005524_ATP_binding AT2G33840;GO:0052830_inositol-1,3,4,6-tetrakisphosphate_6-phosphatase_activity AT5G16760;GO:0052835_inositol-3,4,6-trisphosphate_1-kinase_activity AT5G16760;GO:0052725_inositol-1,3,4-trisphosphate_6-kinase_activity AT4G08170;GO:0052825_inositol-1,3,4,5,6-pentakisphosphate_1-phosphatase_activity AT5G16760;GO:0052831_inositol-1,3,4,6-tetrakisphosphate_1-phosphatase_activi…	AT5G16760
Os05t0415001-00	1	1	1	1	1	1	1	1	ref	0	0	0	1	1	1	1	ref	1	1	1	NA				NA
Os01t0945100-00	1	1	1	1	1	1	1	1	ref	0	0	0	1	1	1	1	ref	1	1	1	Similar to amino acid transporter.				AT2G01170
Os06t0165000-01	8.3	5.7	9.5	10.4	8.5	4.2	3.6	7.5	ref	0.531	-0.203	-0.405	1	1.44493	-1.15109	-1.32409	ref	0.92	1	0.797	Hypothetical protein.				NA
Os01t0137266-00	1	1	1	1	1	1	1	1	ref	0	0	0	1	1	1	1	ref	1	1	1	Hypothetical protein.				NA
Os03t0439500-03	69.7	106	54.7	74.5	45.9	36.2	42.2	30.9	ref	-0.429	-1.076	-1.251	1	-1.3463	-2.10818	-2.38006	ref	0.734	0.066	0.045	2OG-Fe(II) oxygenase domain containing protein.				AT1G17020
Os04t0506300-01	5	4.2	5.25	4.45	1	4.2	1	1	ref	0.077	-1.161	-2.196	1	1.05482	-2.23612	-4.58207	ref	1	0.349	0.087	TMS membrane protein/tumour differentially expressed protein family protein.				AT2G33205
Os08t0170150-00	176.3	187.3	215.7	216.6	212.5	168.6	305.9	270.7	ref	0.25	0.059	0.663	1	1.18921	1.04174	1.58337	ref	0.546	1	0.021	NA				NA
Os05t0102200-01	210.2	219.2	207.2	221	165.7	193.1	161.8	238.4	ref	-0.004	-0.263	-0.128	1	-1.00278	-1.19997	-1.09278	ref	1	0.484	0.904	Zinc finger, CCHC retroviral-type domain containing protein.				NA
Os01t0636400-01	127.8	123.6	90.5	90.3	497.1	472.8	34.5	43	ref	-0.475	1.948	-1.706	1	-1.38992	3.85839	-3.26255	ref	0.129	0.001	0.001	Alpha/beta hydrolase family protein.				AT2G18360
Os02t0132000-00	1	1	1	1	1	1	1	1	ref	0	0	0	1	1	1	1	ref	1	1	1	NA				NA
Os01t0685100-02	8.25	6.05	9	8.85	65.6	60.8	49.25	57.5	ref	0.337	3.16	2.913	1	1.26313	8.9383	7.53183	ref	0.533	0	0.001	Conserved hypothetical protein.				NA
Os04t0594050-00	1	1.6	1	1	1	3.1	1	1	ref	-0.339	0.477	-0.339	1	-1.26488	1.39185	-1.26488	ref	1	0.768	0.946	Similar to predicted protein.				NA
Os01t0808100-02	22	21	27.4	29.3	10.4	7.4	12.6	13.1	ref	0.399	-1.293	-0.742	1	1.31859	-2.45037	-1.67249	ref	0.412	0.006	0.034	TGA transcription factor, bZIP transcription factor, Resistance against bacterial blight disease				AT5G06950
Os10t0138100-02	1	1	26.45	42.15	1	1	42.2	74.1	ref	5.061	0	5.805	1	33.382	1	55.9087	ref	0.008	1	0.001	Similar to aldehyde oxidase-2.				AT3G43600
Os02t0588000-00	1	1	1	1	1	1	1	1	ref	0	0	0	1	1	1	1	ref	1	1	1	NA				NA
Os04t0640500-01	308	314.7	277.9	310.3	210.7	262.5	236.5	243.2	ref	-0.084	-0.405	-0.376	1	-1.05995	-1.32409	-1.29774	ref	1	0.069	0.086	ABC-1 domain containing protein.				AT1G71810
Os11t0194900-01	81.4	94.15	81.95	79.55	680.55	615.8	381.85	357.5	ref	-0.117	2.887	2.077	1	-1.08448	7.39731	4.21929	ref	0.782	0	0	Protein kinase, core domain containing protein.				AT1G77280
Os09t0463232-00	7.85	9.8	5.7	13.9	5.65	9	5.5	6.25	ref	0.021	-0.299	-0.581	1	1.01466	-1.23029	-1.49589	ref	1	0.929	0.552	Hypothetical gene.				NA
Os10t0510000-01	1	1	1	1	1	1	1	1	ref	0	0	0	1	1	1	1	ref	1	1	1	Similar to actin.				AT5G09810
Os05t0251200-00	1	1	1	1	1	1	1	1	ref	0	0	0	1	1	1	1	ref	1	1	1	Domain of unknown function DUF1618 domain containing protein.				NA
Os10t0167500-00	66.4	48.2	92.4	107.9	31	48	98.8	100.3	ref	0.82	-0.552	0.815	1	1.76541	-1.46612	1.7593	ref	0.268	0.236	0.098	Hypothetical conserved gene.				NA
Os02t0727700-01	113.3	132.5	98	104.7	60.9	83.2	137.4	101.1	ref	-0.275	-0.783	-0.056	1	-1.20999	-1.72071	-1.03958	ref	0.81	0.064	1	Zinc finger, RING/FYVE/PHD-type domain containing protein.	BP;;GO:0008150_biological_process AT1G55080	CC;;GO:0005634_nucleus AT1G55080;GO:0005737_cytoplasm AT3G14070	MF;;GO:0008270_zinc_ion_binding AT4G31450	AT5G08139
Os10t0410600-01	2.6	2.75	3.35	3.5	2.85	10.6	8.1	3	ref	0.357	1.04	0.882	1	1.28076	2.05623	1.84293	ref	1	0.474	0.58	Similar to Serine/threonine protein phosphatase.				NA
Os03t0143466-00	1	1	1	1	1	1	1	1
Os06t0137500-02	104.4	123.6	94.2	84	94.6	136.6	109.1	103.6	ref	-0.353	0.001	-0.096	1	-1.27721	1.00069	-1.06881	ref	0.626	1	1	Brix domain containing protein.				AT4G01560
Os10t0315400-01	1	1	1	1	1	1	1	1	ref	0	0	0	1	1	1	1	ref	1	1	1	Similar to SKIP interacting protein 28 (Fragment).	BP;;GO:0006499_N-terminal_protein_myristoylation AT1G23490|AT1G59750	CC;;GO:0005576_extracellular_region AT3G12150	MF;;GO:0003674_molecular_function AT1G55080	AT1G03290
Os03t0156300-00	1	1	1	1	1	1	1	1	ref	0	0	0	1	1	1	1	ref	1	1	1	Alpha-expansin OsEXPA20.				AT1G20190
Os07t0249100-01	47.45	41.4	26.45	19.85	49.7	28.2	20.95	25.6	ref	-0.952	-0.244	-0.936	1	-1.93455	-1.18427	-1.91322	ref	0.287	0.815	0.11	Pentatricopeptide repeat domain containing protein.				AT3G06920
Os02t0797700-01	906.6	1196.7	978.5	1366.2	3438.1	3752.8	1232.3	1295.4	ref	0.151	1.786	0.279	1	1.11034	3.44857	1.21335	ref	1	0.005	0.484	Nonaspanin (TM9SF) family protein.				AT5G35160
Os07t0568000-04	91.5	98.9	101.8	91.5	44.1	46.9	29.3	28.5	ref	0.021	-1.065	-1.719	1	1.01466	-2.09217	-3.29208	ref	1	0.001	0	Apolipophorin III-like domain containing protein.				AT1G10180
Os08t0136500-01	2.6	3.35	2.4	1.3	1	1	1	2.6	ref	-0.741	-1.561	-0.872	1	-1.67133	-2.95058	-1.8302	ref	0.757	0.114	0.391	Protein of unknown function DUF26 domain containing protein.				AT5G48540
Os03t0780350-00	1	1	1	1	1	7.4	1	4.2	ref	0	1.444	1.035	1	1	2.72074	2.04911	ref	1	0.519	0.727	Similar to SAUR1 - auxin-responsive SAUR family member.				NA
Os06t0194900-01	1	1	1	1	1	1	1	1	ref	0	0	0	1	1	1	1	ref	1	1	1	Sucrose synthase 2 (EC 2.4.1.13).				AT3G43190
Os02t0781600-00	14.7	10.4	11.4	16.7	8.5	11.7	10	7.5	ref	0.158	-0.31	-0.514	1	1.11574	-1.23971	-1.428	ref	1	0.665	0.378	Hypothetical conserved gene.	BP;;GO:0006506_GPI_anchor_biosynthetic_process AT3G45100	CC;;GO:0005783_endoplasmic_reticulum AT1G57750	MF;;GO:0016740_transferase_activity AT5G40380	AT2G22530
Os11t0104220-00	1	1	1	1	1	2.1	1	1.4	ref	0	0.535	0.243	1	1	1.44894	1.18345	ref	1	0.45	0.912	Hypothetical conserved gene.				NA
Os01t0629750-00	255.05	240.4	227.45	257.45	219.1	256.1	234.5	252.5	ref	-0.033	-0.064	-0.025	1	-1.02314	-1.04536	-1.01748	ref	1	0.925	1	Conserved hypothetical protein.				NA
Os03t0699300-01	366.55	389.25	448.3	389.75	139.55	159.55	189.5	213.8	ref	0.146	-1.34	-0.908	1	1.1065	-2.53151	-1.87644	ref	0.774	0.002	0.006	Similar to Adenylosuccinate synthetase, chloroplast precursor (EC 6.3.4.4) (IMP-- aspartate ligase) (AdSS) (AMPSase).				AT3G57610
Os08t0346800-01	15.15	8.95	14.7	12.95	3.8	1	4.2	7.45
Os11t0220100-01	1	1	1	1	1	1	1	1	ref	0	0	0	1	1	1	1	ref	1	1	1	Conserved hypothetical protein.				NA
Os09t0482600-01	1	1.3	1	1	1	1	1	1	ref	-0.189	-0.189	-0.189	1	-1.13997	-1.13997	-1.13997	ref	0.674	0.396	0.399	Similar to Heat shock protein 81-3.				AT5G56010
Os06t0611400-01	1.4	1	1	1	1	1	1	1	ref	-0.243	-0.243	-0.243	1	-1.18345	-1.18345	-1.18345	ref	0.674	0.396	0.399	Pectin lyase fold/virulence factor domain containing protein.				AT4G18180
Os03t0237401-00	1	1	1	1	2.9	1	1	1.4	ref	0	0.768	0.243	1	1	1.70291	1.18345	ref	1	0.423	1	Similar to GAGA-binding protein.				NA
Os01t0154550-01	1	1	1	1	1	1	1	1
Os10t0457400-01	3.8	3.35	6.7	4.8	6.6	5.25	2.3	4.6	ref	0.669	0.722	-0.133	1	1.58997	1.64947	-1.09657	ref	0.635	0.286	1	Similar to shugoshin-1.	BP;;GO:0008150_biological_process AT1G55080	CC;;GO:0005634_nucleus AT1G55080	MF;;GO:0003674_molecular_function AT1G55080	AT3G44960
Os09t0259200-00	11.5	9.3	12.3	14.2	66.5	54.4	29.3	20.4	ref	0.354	2.54	1.241	1	1.2781	5.81589	2.36362	ref	0.674	0.002	0.02	Similar to seven-transmembrane-domain protein 1.				AT3G28007
Os12t0101000-01	1	1	1	1	1	1	1	1	ref	0	0	0	1	1	1	1	ref	1	1	1	Similar to RNase P subunit p30 family protein, expressed.				NA
Os07t0155200-01	7.1	4.25	3.85	10.4	5.65	4.75	5.5	3	ref	0.204	-0.085	-0.435	1	1.15189	-1.06069	-1.35191	ref	1	1	0.846	Uncharacterised protein family UPF0090 domain containing protein.				AT1G69210
Os07t0208900-02	5.05	6.3	7.55	9.5	10.35	6.85	4.85	3.4	ref	0.586	0.578	-0.474	1	1.50108	1.49278	-1.38896	ref	0.548	0.27	0.39	Similar to transporter-related.				AT4G36790
Os09t0564600-01	1	1	1	1	1	1	1	1	ref	0	0	0	1	1	1	1	ref	1	1	1	Peptidase C1A, papain family protein.				AT5G50260
Os06t0142650-00	1	1	1	1	1	1	1	1	ref	0	0	0	1	1	1	1	ref	1	1	1	Similar to Avr9/Cf-9 rapidly elicited protein 11 (Fragment).				AT5G20050
Os10t0576050-00	2.6	1	1	1.6	10.4	3.1	8.7	2.6
Os10t0350450-00	1	1	1	1	1	1	1	1	ref	0	0	0	1	1	1	1	ref	1	1	1	Similar to 40S ribosomal protein S23.				AT5G02960
Os01t0141300-00	1	1	1	1	1	1	1	1	ref	0	0	0	1	1	1	1	ref	1	1	1	Similar to vacuolar sorting protein 4b.	BP;;	CC;;GO:0005886_plasma_membrane AT5G40380;GO:0000502_proteasome_complex AT1G28230	MF;;GO:0016887_ATPase_activity AT3G21090;GO:0005524_ATP_binding AT2G33840	AT2G27600
Os07t0191200-02	1	1	1	1	1	1	1	1	ref	0	0	0	1	1	1	1	ref	1	1	1	Similar to Plasma membrane H+-ATPase.				AT5G62670
Os05t0268500-02	89.9	86.5	95.2	92.1	2.9	5.3	11.3	13.1	ref	0.087	-4.491	-2.858	1	1.06216	-22.4867	-7.2501	ref	1	0.001	0.003	Similar to Serine carboxypeptidase II chains A and B (EC 3.4.16.6) (Carboxypeptidase D) (CPDW-II) (CP-WII).				AT3G07990
Os01t0155600-01	174.7	182.6	120.6	136.8	182.6	221.9	114.2	127.8	ref	-0.476	0.173	-0.564	1	-1.39088	1.1274	-1.47836	ref	0.173	0.448	0.032	Similar to Splicing factor RSZ33.	BP;;GO:0045893_positive_regulation_of_transcription,_DNA-templated AT3G55630;GO:0000245_spliceosomal_complex_assembly AT4G03120;GO:0043687_post-translational_protein_modification AT3G07740;GO:0035196_production_of_miRNAs_involved_in_gene_silencing_by_miRNA AT1G23490|AT1G59750;GO:0048573_photoperiodism,_flowering AT2G18915;GO:0030422_production_of_siRNA_involved_in_RNA_interference AT1G23490|AT1G5…	CC;;GO:0005829_cytosol AT4G27090;GO:0005681_spliceosomal_complex AT1G02140;GO:0016607_nuclear_speck AT1G02140	MF;;GO:0005515_protein_binding AT1G55080;GO:0008270_zinc_ion_binding AT4G31450;GO:0003676_nucleic_acid_binding AT4G27090;GO:0000166_nucleotide_binding AT2G33840	AT2G37340
Os08t0287200-01	4.2	3.1	4.75	6.65	1	1	2.3	1	ref	0.639	-1.851	-1.251	1	1.55725	-3.6075	-2.38006	ref	0.719	0.041	0.123	Hypothetical conserved gene.				NA
Os02t0562350-00	1.8	1.6	1	2.3	1	1	3.6	1
Os10t0503250-00	299.9	341.2	163	271.9	223.8	224.1	195.3	271.5	ref	-0.604	-0.514	-0.474	1	-1.51992	-1.428	-1.38896	ref	0.517	0.327	0.381	Hypothetical protein.				AT5G17540
Os05t0165500-01	9.1	10.15	10.4	17.35	2.85	9	3.55	3	ref	0.483	-0.924	-1.558	1	1.39765	-1.89737	-2.94445	ref	1	0.396	0.148	Conserved hypothetical protein.				NA
Os10t0573300-00	1	1	1	1	1	1	1	1	ref	0	0	0	1	1	1	1	ref	1	1	1	Conserved hypothetical protein.				AT4G28690
Os11t0148800-00	43.4	49.35	37.25	52.55	7.55	8.45	6.75	7.05	ref	-0.065	-2.535	-2.746	1	-1.04608	-5.79577	-6.70855	ref	1	0.001	0.001	Zinc finger, FYVE/PHD-type domain containing protein.				NA
Os12t0168000-02	686.9	676.7	616.9	538.4	540.2	564.6	734.4	710	ref	-0.242	-0.304	0.083	1	-1.18263	-1.23456	1.05922	ref	0.214	0.035	0.551	Similar to 5-formyltetrahydrofolate cyclo-ligase.				AT1G76730
Os04t0183100-01	50.7	43.75	54.2	52.25	39.4	33.55	52.5	70.45	ref	0.176	-0.373	0.369	1	1.12975	-1.29504	1.29146	ref	0.931	0.219	0.23	7TM GPCR, rhodopsin-like domain containing protein.	BP;;GO:0008150_biological_process AT1G55080	CC;;GO:0005634_nucleus AT1G55080	MF;;GO:0003674_molecular_function AT1G55080	AT1G59520
Os10t0461100-02	17.15	13.05	12.3	45.65	45.9	22.35	20.3	156.85	ref	0.664	1.098	1.915	1	1.58447	2.14058	3.77114	ref	1	0.708	0.39	Similar to PsbP family protein, expressed.				AT3G55330
Os05t0583100-01	1	1	1	1.65	1.95	5.25	2.95	2.6	ref	0.361	1.678	1.47	1	1.28432	3.19984	2.77022	ref	1	0.085	0.124	HAT dimerisation domain containing protein.				AT3G42170
Os10t0145800-00	1	2.8	1	1.6	1	1	1	1	ref	-0.404	-0.743	-0.743	1	-1.32317	-1.67365	-1.67365	ref	1	0.45	0.454	NA				AT5G49760
Os02t0603033-00	1	1	1	1	2.9	1	1	1	ref	0	0.768	0	1	1	1.70291	1	ref	1	0.396	1	Conserved hypothetical protein.				AT4G13000
Os04t0444900-01	51.1	35.2	35.8	37.5	49.7	42.6	24.2	37.3	ref	-0.211	0.118	-0.497	1	-1.15749	1.08523	-1.41128	ref	1	1	0.324	Similar to Alfin-1.				AT2G02470
Os05t0223900-00	1	1	1	1	1	1	1	1	ref	0	0	0	1	1	1	1	ref	1	1	1	NA				NA
Os11t0232000-00	1	1	1	1	1	1	1	1	ref	0	0	0	1	1	1	1	ref	1	1	1	Putative serpin-Z5.				AT1G47710
Os01t0566800-00	188.4	280.5	203.5	317.2	2.9	7.4	13.9	11.5	ref	0.144	-5.633	-4.184	1	1.10496	-49.6252	-18.1765	ref	1	0.002	0.006	Hypothetical conserved gene.	BP;;	CC;;GO:0005634_nucleus AT1G55080	MF;;GO:0003700_sequence-specific_DNA_binding_transcription_factor_activity AT1G42990;GO:0003677_DNA_binding AT3G22880;GO:0046983_protein_dimerization_activity AT2G20020	AT3G21330
Os05t0526466-00	1	1	1	1	1	1	1	1
Os11t0300501-01	1	1	1	1	1	1	3.6	1
Os02t0728100-02	89.45	94.75	106.45	104.4	106.8	100.8	112.3	122.95	ref	0.195	0.173	0.352	1	1.14472	1.1274	1.27633	ref	0.228	0.103	0.014	Peptidase S49 domain containing protein.				AT1G73990
Os05t0209301-00	1.8	1	1.9	1	1	1	2.3	5	ref	0.039	-0.424	1.338	1	1.0274	-1.34164	2.52801	ref	1	0.807	0.171	Hypothetical protein.				NA
Os12t0141500-04	28.1	24.9	23.6	36.85	10.35	9	11.95	11.9	ref	0.157	-1.455	-1.149	1	1.11497	-2.74157	-2.2176	ref	1	0.011	0.024	Hypothetical gene.				NA
Os09t0547100-01	69.7	50.5	51.9	39.3	31	58.6	20.3	11.5	ref	-0.394	-0.477	-1.957	1	-1.31403	-1.39185	-3.88254	ref	1	0.617	0.037	Similar to Auxin induced protein.				NA
Os12t0151000-01	3.4	3.35	1.9	2.55	1.95	1.55	1.65	1.4	ref	-0.617	-0.957	-1.151	1	-1.53368	-1.94127	-2.22068	ref	0.249	0.024	0.014	Similar to Purple acid phosphatase.				AT3G52780
Os01t0668600-00	22	13.4	18	19.2	4.7	6.3	7.4	7.5	ref	0.115	-1.658	-1.205	1	1.08298	-3.15579	-2.30537	ref	1	0.013	0.036	Curculin-like (mannose-binding) lectin domain containing protein.				AT1G34300
Os01t0601950-00	1.4	1	2.85	1.95	1	1	1	1	ref	0.995	-0.243	-0.243	1	1.99308	-1.18345	-1.18345	ref	0.147	0.644	0.65	NA				NA
Os05t0384300-01	5.8	8.7	6.7	6	1	1	2.3	1.8	ref	-0.164	-2.829	-1.804	1	-1.12039	-7.10581	-3.49187	ref	1	0.002	0.006	Peptidase aspartic, catalytic domain containing protein.				AT2G03200
Os12t0112100-00	1	1	1	1	1	1	1	1	ref	0	0	0	1	1	1	1	ref	1	1	1	NA				NA
Os03t0730500-02	17.2	15.2	12.3	16.1	2.9	3.1	2.3	1.8	ref	-0.2	-2.431	-2.99	1	-1.1487	-5.39267	-7.94474	ref	0.891	0.001	0.001	Peptidase S10, serine carboxypeptidase family protein.				AT1G33540
Os02t0165000-01	66.4	56.4	74.5	67	55.3	46.9	78.2	68.8	ref	0.207	-0.265	0.261	1	1.15429	-1.20164	1.19831	ref	0.674	0.263	0.275	Zinc finger, RING/FYVE/PHD-type domain containing protein.	BP;;GO:0006635_fatty_acid_beta-oxidation AT1G50940	CC;;GO:0016558_protein_import_into_peroxisome_matrix AT5G13570;GO:0009507_chloroplast AT1G32550;GO:0005634_nucleus AT1G55080;GO:0005794_Golgi_apparatus AT4G27090	MF;;GO:0004842_ubiquitin-protein_transferase_activity AT5G02880;GO:0008270_zinc_ion_binding AT4G31450	AT5G60580
Os01t0503400-03	203	189.7	189.4	195.2	36.6	43.7	48.6	48.6	ref	-0.029	-2.295	-2.014	1	-1.0203	-4.90754	-4.03901	ref	1	0	0	Similar to OsNramp1 (Integral membrane protein).	BP;;GO:0048765_root_hair_cell_differentiation AT1G45688;GO:0031152_aggregation_involved_in_sorocarp_development AT5G06530;GO:0009753_response_to_jasmonic_acid AT1G73590;GO:0055071_manganese_ion_homeostasis AT1G80830;GO:0030048_actin_filament-based_movement AT2G25600;GO:0009789_positive_regulation_of_abscisic_acid-activated_signaling_pathway AT4G35790;GO:0010150_leaf_senescence AT5G59220;GO:000194…	CC;;GO:0016558_protein_import_into_peroxisome_matrix AT5G13570;GO:0016021_integral_component_of_membrane AT1G57750;GO:0009506_plasmodesma AT4G27090;GO:0005802_trans-Golgi_network AT4G38500;GO:0009507_chloroplast AT1G32550;GO:0032010_phagolysosome AT1G23490|AT1G59750;GO:0031164_contractile_vacuolar_membrane AT1G47240;GO:0005634_nucleus AT1G55080;GO:0006891_intra-Golgi_vesicle-mediated_transport AT…	MF;;GO:0015293_symporter_activity AT5G26250;GO:0005515_protein_binding AT1G55080;GO:0015103_inorganic_anion_transmembrane_transporter_activity AT1G80830	AT1G80830
Os12t0143200-01	53.5	59.35	46.65	60.7	92.75	70.35	64.05	67.2	ref	-0.083	0.52	0.219	1	-1.05922	1.43396	1.16393	ref	1	0.123	0.562	SPla/RYanodine receptor SPRY domain containing protein.				AT1G51450
Os11t0701100-02	1	1	4.8	9.2	4.7	3.1	1	4.2	ref	2.732	1.932	1.035	1	6.64376	3.81584	2.04911	ref	0.205	0.154	0.474	Similar to Xylanase inhibitor protein 2.				AT5G24090
Os02t0453400-00	1	1	1	1	1	8.5	1	1	ref	0	1.544	0	1	1	2.91602	1	ref	1	0.396	1	Similar to H0818E04.10 protein.				NA
Os06t0622300-03	118.9	119.5	131.9	128	105.8	94.9	134.8	132.6	ref	0.124	-0.25	0.166	1	1.08975	-1.18921	1.12194	ref	0.438	0.029	0.097	Similar to DNA-binding protein.				AT2G17410
Os06t0688200-00	5.45	6.9	19.35	16.4	4.7	1.55	3.6	6.25	ref	1.539	-1.184	-0.37	1	2.90593	-2.27206	-1.29235	ref	0.37	0.262	0.922	Similar to blight-associated protein p12.	BP;;GO:0071456_cellular_response_to_hypoxia AT1G14540	CC;;GO:0005576_extracellular_region AT3G12150	MF;;GO:0003674_molecular_function AT1G55080	AT4G30380
Os02t0276900-01	28.5	26.4	43.4	33.7	38.4	26.6	19	20.4	ref	0.479	0.221	-0.478	1	1.39378	1.16554	-1.39281	ref	0.464	0.64	0.21	Basic helix-loop-helix dimerisation region bHLH domain containing protein.				AT4G29100
Os11t0117900-01	6.25	9.3	13.7	12.9	1	1.55	1	1.8	ref	0.802	-2.614	-2.507	1	1.74352	-6.12199	-5.68437	ref	0.525	0.01	0.012	Similar to Hydrolase, alpha/beta fold family protein, expressed.				AT3G10870
Os08t0144400-02	54.7	63.8	40.55	53.15	54.35	67.7	50.55	40.95	ref	-0.348	0.038	-0.377	1	-1.27279	1.02669	-1.29864	ref	0.656	1	0.306	Hypothetical conserved gene.				NA
Os12t0565450-00	1	2.2	2.9	3.2	9.45	11.65	3.6	8.7	ref	1.038	2.823	1.916	1	2.05338	7.07632	3.77375	ref	0.602	0.024	0.076	NA				NA
Os12t0561500-00	1	1	1	1	1	1	1	1	ref	0	0	0	1	1	1	1	ref	1	1	1	Pectinesterase inhibitor domain containing protein.				NA
Os05t0597200-01	111.7	115.4	104.6	169.5	72.1	44.8	88.5	99.5	ref	0.23	-0.998	-0.275	1	1.17283	-1.99723	-1.20999	ref	1	0.094	0.757	Similar to AT1 protein.				NA
Os02t0718900-01	713.5	893.7	595.2	851.4	2329.9	2484.8	1128.1	1507	ref	-0.166	1.591	0.707	1	-1.12194	3.01258	1.63241	ref	1	0.01	0.112	ADP,ATP carrier protein, mitochondrial precursor (ADP/ATP translocase) (Adenine nucleotide translocator) (ANT).	BP;;GO:0015886_heme_transport AT5G46540;GO:0061025_membrane_fusion AT1G48760;GO:0043090_amino_acid_import AT1G05350;GO:0007010_cytoskeleton_organization AT1G02140;GO:0009627_systemic_acquired_resistance AT5G58710;GO:0048653_anther_development AT2G30540;GO:0048364_root_development AT1G45688;GO:0009061_anaerobic_respiration AT3G27220;GO:0015696_ammonium_transport AT5G61210;GO:0006094_gluconeogenesi…	CC;;GO:0005794_Golgi_apparatus AT4G27090;GO:0005743_mitochondrial_inner_membrane AT4G22340;GO:0009941_chloroplast_envelope AT4G24620;GO:0005789_endoplasmic_reticulum_membrane AT4G22340;GO:0006888_ER_to_Golgi_vesicle-mediated_transport AT1G23490|AT1G59750;GO:0006839_mitochondrial_transport AT1G02370;GO:0005730_nucleolus AT1G02140;GO:0005618_cell_wall AT5G07430;GO:0005774_vacuolar_membrane AT3G1407…	MF;;GO:0005507_copper_ion_binding AT4G13850;GO:0005515_protein_binding AT1G55080;GO:0005471_ATP:ADP_antiporter_activity AT5G63980	AT3G08580
Os04t0413200-01	1	1	1	1	1	1	1	1	ref	0	0	0	1	1	1	1	ref	1	1	1	Similar to Cell wall invertase (EC 3.2.1.26).				AT3G52600
Os08t0550200-01	2.6	2.2	1	2.9	1	1	1	1	ref	-0.49	-1.258	-1.258	1	-1.40444	-2.39164	-2.39164	ref	0.958	0.16	0.165	Multi antimicrobial extrusion protein MatE family protein.				AT1G47530
Os07t0650600-04	149.6	169.6	154.5	152.5	64.7	68.2	121.9	139.1	ref	-0.053	-1.262	-0.291	1	-1.03742	-2.39828	-1.22349	ref	1	0.001	0.084	BLE2 protein.				AT4G14280
Os12t0116200-01	55.95	43.45	36.35	30.2	15	9.5	16.45	8.7	ref	-0.573	-2.046	-2.043	1	-1.48761	-4.12959	-4.12102	ref	0.714	0.022	0.023	Hypothetical conserved gene.				NA
Os09t0527500-01	5	6.6	9	9.5	5.65	6.35	9.35	7.1	ref	0.687	0.06	0.504	1	1.60993	1.04247	1.41814	ref	0.207	1	0.147	Similar to MEG5.				AT1G76940
Os08t0508000-01	387.1	432.6	1069.9	1265.7	27.2	8.5	210.7	213.4	ref	1.508	-4.75	-0.948	1	2.84415	-26.9087	-1.9292	ref	0.338	0.005	0.349	Cytochrome P450 family protein.				AT2G45570
Os06t0190600-00	1	1	1	1	1	1	1	1	ref	0	0	0	1	1	1	1	ref	1	1	1	NA				NA
Os02t0139300-01	18	13.4	17	16.7	44.1	32	24.2	29.3	ref	0.118	1.274	0.778	1	1.08523	2.41831	1.71475	ref	1	0.016	0.071	Glycoside hydrolase, family 17 protein.	BP;;GO:0006952_defense_response AT2G26170;GO:0005975_carbohydrate_metabolic_process AT5G11110;GO:0071555_cell_wall_organization AT4G24620;GO:0006865_amino_acid_transport AT5G06860;GO:0010286_heat_acclimation AT5G59720	CC;;GO:0009506_plasmodesma AT4G27090;GO:0005773_vacuole AT3G14070;GO:0046658_anchored_component_of_plasma_membrane AT5G08000;GO:0005576_extracellular_region AT3G12150;GO:0009505_plant-type_cell_wall AT5G07430	MF;;GO:0042973_glucan_endo-1,3-beta-D-glucosidase_activity AT1G66250	AT5G58090
Os01t0855400-00	1	1	1	1	1	1	1	1	ref	0	0	0	1	1	1	1	ref	1	1	1	SANT domain, DNA binding domain containing protein.				AT3G27785
Os02t0725600-01	116.15	115.35	92.85	67.65	40.3	37.3	44.15	45.8	ref	-0.546	-1.578	-1.364	1	-1.46003	-2.98556	-2.57398	ref	0.208	0.003	0.005	tRNA (guanine-N1-)-methyltransferase, eukaryotic domain containing protein.	BP;;GO:0052905_tRNA_(guanine(9)-N(1))-methyltransferase_activity AT5G47680;GO:0002939_tRNA_N1-guanine_methylation AT5G47680;GO:0080179_1-methylguanosine_metabolic_process AT5G47680	CC;;GO:0005737_cytoplasm AT3G14070;GO:0005730_nucleolus AT1G02140	MF;;	AT5G47680
Os02t0132300-01	41	40.8	39.6	27.1	42.2	39.45	28.05	23.6	ref	-0.32	-0.003	-0.669	1	-1.24833	-1.00208	-1.58997	ref	0.674	1	0.077	Similar to Erythrocyte membrane protein PFEMP3 (Fragment).				AT1G50440
Os12t0291100-01	10849.4	9476	8789.5	5790.6	7586.7	7014.7	7302.8	4460	ref	-0.507	-0.475	-0.829	1	-1.42109	-1.38992	-1.77645	ref	0.674	0.401	0.141	Similar to Petunia ribulose 1,5-bisphosphate carboxylase small subunit mRNA (clone pSSU 51), partial cds. (Fragment).				AT1G67090
Os05t0450300-01	1	1	1	1	7.55	3.15	2.3	4.65	ref	0	2.286	1.709	1	1	4.87702	3.26934	ref	1	0.036	0.085	Conserved hypothetical protein.				NA
Os03t0659601-00	1	1	1	1	2.9	1	1	1	ref	0	0.768	0	1	1	1.70291	1	ref	1	0.396	1	NA				NA
Os05t0494600-01	13.1	14	25.5	26.8	117.1	138.7	105.2	122.1	ref	0.949	3.234	3.065	1	1.93053	9.40873	8.36868	ref	0.028	0	0	Similar to Circadian clock coupling factor ZGT.				AT3G63060
Os12t0619000-01	110.1	141.9	83.9	87.7	83.4	73.6	49.9	59.1	ref	-0.543	-0.674	-1.203	1	-1.457	-1.59549	-2.30218	ref	0.215	0.037	0.007	IQ calmodulin-binding region domain containing protein.				AT3G22190
Os02t0780200-01	1	1.6	1	1.6	1	1	6.1	8.3	ref	0	-0.339	2.492	1	1	-1.26488	5.62557	ref	1	0.665	0.008	Peptidase S8, subtilisin-related domain containing protein.				AT3G14067
Os01t0172200-01	55.1	48.5	53.75	57.25	74	66.1	55.65	55.5	ref	0.102	0.436	0.104	1	1.07326	1.35285	1.07475	ref	0.839	0.022	0.536	DNA/RNA helicase, DEAD/DEAH box type, N-terminal domain containing protein.	BP;;GO:0097250_mitochondrial_respiratory_chain_supercomplex_assembly AT1G07010|AT4G27585;GO:0033617_mitochondrial_respiratory_chain_complex_IV_assembly AT4G00026;GO:0042545_cell_wall_modification AT5G07430;GO:0006635_fatty_acid_beta-oxidation AT1G50940;GO:0000398_mRNA_splicing,_via_spliceosome AT1G02140;GO:0001510_RNA_methylation AT4G27090;GO:0010501_RNA_secondary_structure_unwinding AT1G55150;GO…	CC;;GO:0005886_plasma_membrane AT5G40380;GO:0031305_integral_component_of_mitochondrial_inner_membrane AT3G04800;GO:0005777_peroxisome AT4G29010;GO:0005773_vacuole AT3G14070;GO:0005730_nucleolus AT1G02140;GO:0009507_chloroplast AT1G32550;GO:0097249_mitochondrial_respiratory_chain_supercomplex AT1G20920;GO:0005829_cytosol AT4G27090;GO:0016558_protein_import_into_peroxisome_matrix AT5G13570	MF;;GO:0005524_ATP_binding AT2G33840;GO:0004004_ATP-dependent_RNA_helicase_activity AT1G13900|AT4G29080;GO:0003723_RNA_binding AT4G27090	AT5G14610
Os01t0332200-01	1	1	1	1	1	2.1	1	1.8	ref	0	0.535	0.424	1	1	1.44894	1.34164	ref	1	0.541	0.69	GA 2-oxidase2, GA metabolism				AT1G02400
Os06t0563400-00	1	1	1.9	1	2.9	2.1	1	1	ref	0.463	1.303	0	1	1.37841	2.46741	1	ref	0.749	0.051	1	NA				NA
Os10t0397500-00	2.2	2.5	1.9	1	4.75	2.05	4.85	4.25	ref	-0.767	0.412	0.953	1	-1.70173	1.33053	1.93589	ref	0.68	0.776	0.291	Conserved hypothetical protein.				NA
Os01t0585600-02	1	1	1	1	1	1	1	1	ref	0	0	0	1	1	1	1	ref	1	1	1	Hypothetical conserved gene.				AT2G34670
Os02t0274000-02	50.3	47	101.8	69.5	92.7	82.1	57.6	50.3	ref	0.791	0.843	0.147	1	1.73027	1.79378	1.10726	ref	0.167	0.04	0.841	Similar to Rf2 protein.				NA
Os02t0218300-01	1	1	1	1	1	1	1	1
Os09t0501100-00	1	1	1	1	1	1	1	1	ref	0	0	0	1	1	1	1	ref	1	1	1	Protein of unknown function DUF568 domain containing protein.				AT3G07390
Os04t0578833-00	1	1	1	1	1	1	1	1	ref	0	0	0	1	1	1	1	ref	1	1	1	Hypothetical gene.				AT5G41460
Os12t0561900-01	790.3	936.1	662.1	1022.4	308	385.3	183.7	255.4	ref	-0.064	-1.32	-1.989	1	-1.04536	-2.49666	-3.96962	ref	1	0.031	0.009	Similar to UDP-glucoronosyl and UDP-glucosyl transferase family protein, expressed.				AT5G49690
Os06t0224200-01	22	18.7	14.2	17.3	4.7	8.5	6.1	5	ref	-0.372	-1.682	-1.877	1	-1.29415	-3.20872	-3.6731	ref	0.85	0.02	0.015	Thioredoxin fold domain containing protein.	BP;;GO:0048653_anther_development AT2G30540;GO:0045454_cell_redox_homeostasis AT2G30540	CC;;GO:0035556_intracellular_signal_transduction AT1G02140;GO:0005634_nucleus AT1G55080	MF;;GO:0009055_electron_carrier_activity AT1G32550;GO:0015035_protein_disulfide_oxidoreductase_activity AT2G30540	AT4G08550
Os08t0236400-00	1	1	1	1	1	1	1	1	ref	0	0	0	1	1	1	1	ref	1	1	1	Epidermal growth factor-like, type 3 domain containing protein.				AT5G60900
Os02t0781966-00	1	1	1	1	1	1	1	1	ref	0	0	0	1	1	1	1	ref	1	1	1	Hypothetical protein.				NA
Os03t0854800-01	304.75	306.4	359.8	343.55	509.3	447.15	318.8	334.9	ref	0.202	0.643	0.097	1	1.15029	1.56157	1.06955	ref	0.296	0.004	0.452	Similar to Poly polymerase catalytic domain containing protein, expressed.				NA
Os05t0568200-00	1	1	1	1	1	1	1	1	ref	0	0	0	1	1	1	1	ref	1	1	1	NA				NA
Os01t0368700-01	32.5	28.1	36.8	28.7	8.5	5.3	20.3	20.4	ref	0.105	-2.171	-0.57	1	1.07549	-4.50335	-1.48452	ref	1	0.005	0.216	Protein of unknown function DUF679 domain containing protein.				AT4G18425
Os04t0316900-00	1	1	1	1	1	1	1	1	ref	0	0	0	1	1	1	1	ref	1	1	1	NA				NA
Os08t0546600-01	15.5	8.7	7.6	7.3	2.9	1	3.6	1
Os03t0836200-02	378.3	368.3	326.8	276.3	2524.6	2394.1	1664.6	1670.9	ref	-0.313	2.719	2.16	1	-1.24229	6.58416	4.46915	ref	0.187	0	0	Similar to RNA-binding protein RZ-1.				AT3G26420
Os11t0143400-00	9.1	9.8	11.4	16.1	8.5	4.2	8.7	10.7	ref	0.521	-0.66	0.031	1	1.43495	-1.58008	1.02172	ref	0.754	0.339	1	DNA-directed RNA polymerase, RPB5 subunit domain containing protein.				AT3G57080
Os09t0122200-00	1	1	1	1	1	1	1	1	ref	0	0	0	1	1	1	1	ref	1	1	1	Hypothetical conserved gene.				NA
Os11t0176700-00	1	1	1	1	1	1	1	1	ref	0	0	0	1	1	1	1	ref	1	1	1	NA				NA
Os06t0549450-00	1	1	1	1	1	1	1	1	ref	0	0	0	1	1	1	1	ref	1	1	1	NA				NA
Os03t0172000-02	99.15	79.1	75.85	65.45	49.65	42.1	45.4	51.1	ref	-0.33	-0.954	-0.879	1	-1.25701	-1.93724	-1.8391	ref	0.512	0.014	0.018	Similar to predicted protein.				AT1G80680
Os02t0690200-01	135.95	144.55	154.5	161.95	1033.45	971.8	511.15	555.75	ref	0.174	2.838	1.927	1	1.12818	7.15028	3.80264	ref	0.309	0	0	Conserved hypothetical protein.				NA
Os08t0314400-00	1	1.6	1	1	1	1	1	1	ref	-0.339	-0.339	-0.339	1	-1.26488	-1.26488	-1.26488	ref	0.674	0.396	0.399	NA				NA
Os06t0107000-01	3	1.6	1.9	4.45	1	2.1	2.3	1	ref	0.408	-0.596	-0.531	1	1.32685	-1.51152	-1.44493	ref	1	0.77	0.836	Domain of unknown function DUF862, eukaryotic domain containing protein.	BP;;GO:0008150_biological_process AT1G55080	CC;;GO:0005737_cytoplasm AT3G14070	MF;;GO:0003674_molecular_function AT1G55080	AT4G25660
Os01t0968800-01	1	1	1.9	2.9	1	1	2.3	1
Os08t0278501-00	1	1	1	1	1	1	1	1	ref	0	0	0	1	1	1	1	ref	1	1	1	Hypothetical protein.				NA
Os06t0707800-01	5.8	1	1	1.6	1	4.2	1	1
Os12t0507400-00	44.6	31.1	23.6	29.3	21.6	14.9	3.6	6.7	ref	-0.502	-1.054	-2.923	1	-1.41618	-2.07628	-7.58422	ref	0.794	0.134	0.008	Conserved hypothetical protein.				NA
Os05t0156700-01	41.4	45.8	66.9	50.7	60.9	83.2	30.6	45.4	ref	0.42	0.709	-0.224	1	1.33793	1.63467	-1.16797	ref	0.676	0.146	0.778	Similar to Dihydrolipoyl dehydrogenase.				AT3G16950
Os06t0199100-01	93.9	80.6	106.5	100.3	137.7	124.8	159.3	144.7	ref	0.249	0.592	0.803	1	1.18838	1.50733	1.74473	ref	0.395	0.015	0.006	Helix-turn-helix, AraC type, subdomain 2 domain containing protein.				AT3G18110
Os12t0633600-01	1	1	1	1	1	1	1	1	ref	0	0	0	1	1	1	1	ref	1	1	1	Protein of unknown function DUF221 domain containing protein.				AT1G58520
Os03t0602851-00	1	1	1	1	1	1	1	1	ref	0	0	0	1	1	1	1	ref	1	1	1	NA				NA
Os12t0228032-00	3.4	5.1	1	1.6	4.7	3.1	1	1	ref	-1.719	-0.126	-2.058	1	-3.29208	-1.09126	-4.16409	ref	0.103	1	0.015	Hypothetical protein.				NA
Os08t0556000-02	18.35	15.15	16.05	18.9	25.3	30.9	12.6	19.55	ref	0.063	0.746	-0.087	1	1.04464	1.67714	-1.06216	ref	1	0.108	1	Similar to predicted protein.				AT3G13060
Os12t0156100-01	1	1	1	1	4.7	6.3	2.3	1.8	ref	0	2.444	1.025	1	1	5.44148	2.03496	ref	1	0.001	0.017	Similar to NAC-domain containing protein 90 (ANAC090).				AT5G22380
Os07t0200900-01	12.3	8.7	7.6	8.5	4.7	8.5	6.1	2.6	ref	-0.364	-0.711	-1.377	1	-1.28699	-1.63694	-2.59728	ref	1	0.46	0.14	Similar to Protein SHORT-ROOT 2.				NA
Os01t0116000-00	1	1	1	1	1	1	1	1	ref	0	0	0	1	1	1	1	ref	1	1	1	Similar to Receptor-like protein kinase.				AT1G66920
Os01t0187900-01	92.3	88.3	149.8	147.5	925.8	926.4	879.8	1012	ref	0.719	3.359	3.386	1	1.64604	10.2603	10.4541	ref	0.017	0	0	Similar to Transcription factor MYBS2.	BP;;GO:0030307_positive_regulation_of_cell_growth AT1G50030;GO:0009739_response_to_gibberellin AT2G20180;GO:0010363_regulation_of_plant-type_hypersensitive_response AT2G26170;GO:0009737_response_to_abscisic_acid AT4G37040;GO:0000122_negative_regulation_of_transcription_from_RNA_polymerase_II_promoter AT5G13080;GO:0009963_positive_regulation_of_flavonoid_biosynthetic_process AT2G26170;GO:0009733_r…	CC;;GO:0005634_nucleus AT1G55080;GO:0005737_cytoplasm AT3G14070	MF;;GO:0003700_sequence-specific_DNA_binding_transcription_factor_activity AT1G42990;GO:0003682_chromatin_binding AT5G20850;GO:2000469_negative_regulation_of_peroxidase_activity AT5G47390;GO:0008270_zinc_ion_binding AT4G31450	AT3G16350
Os11t0649600-01	78.15	60.8	40.55	46.9	115.2	114.65	49.25	41.35	ref	-0.661	0.737	-0.611	1	-1.58118	1.66671	-1.52732	ref	0.149	0.03	0.054	Uncharacterised protein family UPF0497, trans-membrane plant subgroup domain containing protein.				NA
Os12t0277000-01	7.45	8.35	18	28.35	28.15	48.5	51.2	47.45	ref	1.518	2.228	2.644	1	2.86394	4.68484	6.25062	ref	0.126	0.01	0.007	Zinc finger, RING/FYVE/PHD-type domain containing protein.				AT1G20780
Os08t0107600-01	1.8	1.6	1	2.9	14.1	11.7	12.6	9.9	ref	0.005	2.92	2.718	1	1.00347	7.56846	6.5796	ref	1	0.017	0.022	DNA repair metallo-beta-lactamase domain containing protein.				AT1G19025
Os11t0533400-01	22	21.6	163	202.1	4.7	5.3	60.2	35.7	ref	3.058	-2.127	1.089	1	8.32817	-4.36808	2.12727	ref	0.014	0.006	0.048	Conserved hypothetical protein.				NA
Os08t0112566-00	1	1	1	1	1	1	1	1
Os06t0168500-01	30.1	28.7	37.7	40.6	145.1	163.2	123.2	131.8	ref	0.413	2.388	2.116	1	1.33145	5.23431	4.3349	ref	0.081	0	0	Similar to Syntaxin-like protein (Fragment).				AT5G08080
Os02t0255801-00	441.25	525.2	442.2	747.1	89	90.15	259.6	296.95
Os02t0257500-01	1	1	1	1.6	1	1	1	1
Os12t0153500-01	1	1	1	1	1	1	1.65	1	ref	0	0	0.361	1	1	1	1.28432	ref	1	1	0.399	Carbonic anhydrase, CAH1-like domain containing protein.				AT1G08080
Os02t0688500-02	33.35	39.6	47.15	35.3	34.7	23.45	14.5	14.75	ref	0.167	-0.349	-1.313	1	1.12272	-1.27368	-2.48458	ref	1	0.433	0.02	Hypothetical conserved gene.				AT2G44660
Os10t0474300-00	1	1	1	1	1	1	1	1	ref	0	0	0	1	1	1	1	ref	1	1	1	Conserved hypothetical protein.				NA
Os12t0410200-01	757.9	683.8	752.5	674.8	1103.7	1099.3	536.2	378.1	ref	-0.015	0.614	-0.677	1	-1.01045	1.5305	-1.59881	ref	1	0.07	0.056	Conserved hypothetical protein.				NA
Os08t0337500-00	1	1	1	1	1	1	1	1	ref	0	0	0	1	1	1	1	ref	1	1	1	NA				NA
Os05t0533450-00	2.6	11.6	8.5	6.7	2.9	1	1	6.7	ref	0.459	-1.689	-1.085	1	1.37459	-3.22433	-2.12138	ref	1	0.469	0.743	Conserved hypothetical protein.				NA
Os01t0174400-01	1	1	1	1	1	1	1	1	ref	0	0	0	1	1	1	1	ref	1	1	1	Hypothetical gene.				NA
Os12t0538200-00	1	1	1	1	1	1	1	1	ref	0	0	0	1	1	1	1	ref	1	1	1	NA				NA
Os01t0727900-01	16.75	12.5	9.95	10.45	2.9	2.05	2.95	4.6	ref	-0.505	-2.569	-1.974	1	-1.41912	-5.93398	-3.92856	ref	0.661	0.005	0.011	Conserved hypothetical protein.				NA
Os06t0315601-00	8.3	3.9	5.7	3.5	2.9	4.2	1	2.6	ref	-0.349	-0.705	-1.819	1	-1.27368	-1.63014	-3.52837	ref	1	0.597	0.12	Hypothetical conserved gene.				NA
Os09t0110625-00	1	1	1	1	1	1	1	1	ref	0	0	0	1	1	1	1	ref	1	1	1	NA				NA
Os07t0568000-03	125.4	139.6	136.1	121.7	65.6	64	41.55	45.05	ref	-0.04	-1.03	-1.613	1	-1.02811	-2.04202	-3.05887	ref	1	0.002	0	Similar to predicted protein.				AT1G10180
Os04t0330900-03	19.55	11.65	46.2	45.3	4.75	10.6	19.65	12.7	ref	1.6	-1.089	0.066	1	3.03143	-2.12727	1.04681	ref	0.245	0.21	1	Peptidase aspartic, catalytic domain containing protein.				NA
Os07t0626466-00	1	1	1	1	1	1	1	1
Os01t0931600-00	3.8	3.35	3.35	1.65	10.35	5.8	2.3	2.6	ref	-0.602	1.119	-0.545	1	-1.51782	2.17196	-1.45902	ref	0.747	0.15	0.525	Tubby, C-terminal domain containing protein.				NA
Os11t0646154-00	1	1	1	1	1	1	1	1	ref	0	0	0	1	1	1	1	ref	1	1	1	NA				NA
Os03t0367900-01	257.1	284	363.6	307.1	128.3	122.7	192.7	177	ref	0.306	-1.107	-0.549	1	1.23628	-2.15397	-1.46307	ref	0.286	0.002	0.02	Peptidase C15, pyroglutamyl peptidase I family protein.	BP;;GO:0046482_para-aminobenzoic_acid_metabolic_process AT5G26600;GO:0006635_fatty_acid_beta-oxidation AT1G50940	CC;;GO:0005829_cytosol AT4G27090	MF;;GO:0016920_pyroglutamyl-peptidase_activity AT1G23440	AT1G56700
Os01t0311100-00	95.5	98.9	75.4	93.4	89	112	102.6	136.7	ref	-0.212	0.039	0.285	1	-1.15829	1.0274	1.21841	ref	0.911	1	0.443	Similar to RING-H2 finger protein ATL2L.				NA
Os03t0816500-01	70.5	64.1	64.1	62.6	29.1	29.8	64	62.4	ref	-0.086	-1.191	-0.089	1	-1.06142	-2.28311	-1.06363	ref	0.634	0	0.311	Hypothetical conserved gene.	BP;;	CC;;GO:0005634_nucleus AT1G55080	MF;;GO:0016706_oxidoreductase_activity,_acting_on_paired_donors,_with_incorporation_or_reduction_of_molecular_oxygen,_2-oxoglutarate_as_one_donor,_and_incorporation_of_one_atom_each_of_oxygen_into_both_donors AT4G02940	AT3G14140
Os01t0129200-01	1	1	1.45	1.6	1	1	1	1	ref	0.607	0	0	1	1.52309	1	1	ref	0.01	1	1	C2H2 zinc-finger transcription factor, Floral organ identity, Cellular proliferation	BP;;GO:0048440_carpel_development AT2G28000;GO:0048653_anther_development AT2G30540;GO:0010093_specification_of_floral_organ_identity AT2G06990;GO:0048453_sepal_formation AT4G28010;GO:0009965_leaf_morphogenesis AT1G73590;GO:0048507_meristem_development AT2G26170;GO:0010158_abaxial_cell_fate_specification AT4G00180;GO:0048451_petal_formation AT1G17980	CC;;GO:0005634_nucleus AT1G55080	MF;;GO:0008270_zinc_ion_binding AT4G31450;GO:0003700_sequence-specific_DNA_binding_transcription_factor_activity AT1G42990	AT1G68480
Os06t0169800-00	1	1	1	1	1	1	1	1	ref	0	0	0	1	1	1	1	ref	1	1	1	Hypothetical protein.				NA
Os03t0733600-01	2.2	1	1.45	1.6	1	1	1	1	ref	0.038	-0.569	-0.569	1	1.02669	-1.48349	-1.48349	ref	1	0.4	0.403	Transcriptional cofactor, Ortholog of Arabidopsis ANGUSTIFOLIA3(AN3), Regulation of stem, leaf and grain size, Positive regulation of cell proliferation	BP;;GO:0006355_regulation_of_transcription,_DNA-templated AT1G55080;GO:0009965_leaf_morphogenesis AT1G73590;GO:0008283_cell_proliferation AT1G55080;GO:0048481_ovule_development AT3G07740;GO:0009955_adaxial/abaxial_pattern_specification AT1G73590	CC;;GO:0005634_nucleus AT1G55080	MF;;GO:0003713_transcription_coactivator_activity AT1G80420	AT5G28640
Os06t0553001-00	34.9	31.1	75.4	85.2	70.3	119.5	42.2	47	ref	1.283	1.476	0.435	1	2.43344	2.78176	1.35191	ref	0.107	0.017	0.377	Conserved hypothetical protein.				NA
Os12t0575000-01	4423.9	3918.1	3090.45	3508.65	1266.55	1582.85	1963.8	1911.95	ref	-0.338	-1.556	-1.103	1	-1.264	-2.94037	-2.14801	ref	0.382	0.002	0.006	Protein of unknown function DUF1118 family protein.				NA
Os09t0251800-01	74.5	73.5	72.6	83.3	291.2	231.6	146.4	192.4	ref	0.072	1.811	1.181	1	1.05117	3.50885	2.26734	ref	1	0.003	0.011	C2 calcium-dependent membrane targeting domain containing protein.				AT5G47710
Os11t0417400-01	30.9	29.9	23.6	31.8	12.2	10.6	17.7	19.6	ref	-0.15	-1.418	-0.707	1	-1.10957	-2.67215	-1.63241	ref	0.982	0.004	0.038	Protein phosphatase 2C domain containing protein.				AT1G79630
Os07t0166700-01	1	1	1	1	1	1	1	1	ref	0	0	0	1	1	1	1	ref	1	1	1	Similar to Transmembrane protein kinase.				AT3G03770
Os02t0509600-01	1	3.9	5.7	4.1	1	1	2.3	1	ref	1.292	-0.982	-0.381	1	2.44867	-1.9752	-1.30224	ref	0.661	0.502	1	Conserved hypothetical protein.				NA
Os01t0614750-00	1	1	1	1	1	1	1	1	ref	0	0	0	1	1	1	1	ref	1	1	1	Hypothetical protein.				NA
Os02t0826032-00	1	1	1	1	1	1	1	1.4	ref	0	0	0.243	1	1	1	1.18345	ref	1	1	0.399	Hypothetical protein.				NA
Os02t0279900-00	1	1	1	1	1	2.1	1	1	ref	0	0.535	0	1	1	1.44894	1	ref	1	0.396	1	NA				NA
Os09t0524800-01	228.8	249.8	140.4	217.2	59	98.1	71.8	79.3	ref	-0.453	-1.652	-1.664	1	-1.36888	-3.14269	-3.16894	ref	0.729	0.022	0.022	Apoptosis regulator Bcl-2 protein, BAG domain containing protein.				AT5G52060
Os01t0269700-00	1.8	1	1	1.6	1	1	1	1	ref	-0.085	-0.424	-0.424	1	-1.06069	-1.34164	-1.34164	ref	1	0.543	0.548	NA				AT3G07040
Os10t0400200-01	25.65	31.05	23.15	20.5	29.1	27.7	28.05	26.85	ref	-0.373	0.009	-0.04	1	-1.29504	1.00626	-1.02811	ref	0.228	1	1	Glutelin type-A2 precursor, Regulation of grain protein content				AT5G44120
Os02t0503100-00	253	327.6	258.1	324.1	75.9	117.3	141.2	180.3	ref	0.007	-1.609	-0.851	1	1.00486	-3.0504	-1.80375	ref	1	0.016	0.105	Similar to flavonoid 3-monooxygenase.				AT5G07990
Os12t0638700-02	108.85	90.35	93.25	71.4	82.4	73.6	111.65	63.95	ref	-0.281	-0.349	-0.231	1	-1.21504	-1.27368	-1.17365	ref	0.986	0.579	0.826	Similar to N.plumbaginifolia H+-translocating ATPase mRNA.				AT5G62670
Os03t0648400-03	307.2	311.7	356	406.4	1412.5	1294.7	689.4	774.6	ref	0.298	2.128	1.24	1	1.22944	4.37111	2.36199	ref	0.25	0	0.001	Similar to DnaJ protein homolog (DNAJ-1).				AT3G44110
Os01t0310032-00	1.4	1	1.45	1	2.85	2.6	2.95	1	ref	0.025	1.202	0.538	1	1.01748	2.30058	1.45196	ref	1	0.223	0.689	Similar to Cold-regulated protein.				NA
Os06t0570250-00	1	1	1	1	1	1	1	1	ref	0	0	0	1	1	1	1	ref	1	1	1	NA				NA
Os06t0648200-05	15.5	12.8	6.7	11.1	29.1	24.5	17.7	12.3	ref	-0.708	0.923	0.067	1	-1.63354	1.89605	1.04754	ref	0.462	0.108	1	Hypothetical conserved gene.				NA
Os07t0295601-00	1	1	1	1	1	1	1	1	ref	0	0	0	1	1	1	1	ref	1	1	1	Hypothetical conserved gene.				NA
Os09t0419200-01	768.85	686.15	447.4	479.35	79.6	71.45	66.65	72.05	ref	-0.649	-3.268	-3.39	1	-1.56808	-9.6331	-10.4831	ref	0.039	0	0	NAD(P)-binding domain containing protein.				AT1G15950
Os05t0417700-01	1	1.6	1	1	1	4.2	1	2.6	ref	-0.339	0.696	0.35	1	-1.26488	1.62001	1.27456	ref	1	0.768	1	Hypothetical conserved gene.				NA
Os02t0151600-00	45.4	48.2	68.8	49.4	49.7	43.7	66.6	56.7	ref	0.318	-0.005	0.394	1	1.2466	-1.00347	1.31403	ref	0.65	1	0.232	Ketol-acid reductoisomerase, chloroplast precursor (EC 1.1.1.86) (Acetohydroxy-acid reductoisomerase) (Alpha-keto-beta-hydroxylacil reductoisomerase).				AT3G58610
Os08t0230200-01	201.3	205	166.7	168.8	96.5	112	35.7	29.3	ref	-0.276	-0.966	-2.651	1	-1.21083	-1.95342	-6.28102	ref	0.424	0.005	0	Similar to cysteine-type endopeptidase/ ubiquitin thiolesterase.				AT1G16860
Os10t0541000-01	92.3	84.7	78.2	73.3	109.6	84.3	149	121.3	ref	-0.224	0.121	0.605	1	-1.16797	1.08749	1.52098	ref	0.754	0.837	0.061	Similar to Seven transmembrane protein Mlo2.				AT5G65970
Os06t0594400-02	1	1	1	1	1	1	1	1	ref	0	0	0	1	1	1	1	ref	1	1	1	Kelch-type beta propeller domain containing protein.				AT1G80440
Os08t0419300-00	1	1.3	1	1	1	1	1	1	ref	-0.189	-0.189	-0.189	1	-1.13997	-1.13997	-1.13997	ref	0.674	0.396	0.399	NA				NA
Os01t0142300-02	42.6	46.7	24.55	17.95	1065.25	1077.45	599.25	710.35	ref	-1.087	4.586	3.871	1	-2.12432	24.0173	14.6314	ref	0.058	0	0	Glycosyl transferase, group 1 domain containing protein.				AT5G01220
Os11t0429200-01	18	16.3	15.1	23	2.9	3.1	7.4	7.5	ref	0.122	-2.514	-1.201	1	1.08824	-5.71202	-2.29899	ref	1	0.002	0.016	Hypothetical gene.				NA
Os09t0353400-00	1	1	1	1	1	1	1	1	ref	0	0	0	1	1	1	1	ref	1	1	1	Similar to Leucoanthocyanidin dioxygenase.				AT1G17020
Os10t0378900-00	1	1	1	1	1	1	1	1	ref	0	0	0	1	1	1	1	ref	1	1	1	NA				NA
Os05t0147600-01	3.4	3.35	2.9	3.5	30.95	28.2	15.15	16.75	ref	-0.083	3.13	2.239	1	-1.05922	8.75435	4.7207	ref	1	0	0	Pentatricopeptide repeat domain containing protein.				AT3G05340
Os02t0602100-02	103.6	118.35	125.3	130.8	1717.7	1607.95	1765.65	1782.75	ref	0.209	3.908	4.002	1	1.15589	15.0115	16.0222	ref	0.307	0	0	Similar to PITSLRE serine/threonine-protein kinase CDC2L2 (EC 2.7.1.37) (Galactosyltransferase associated protein kinase p58/GTA) (Cell division cycle 2-like protein kinase 2) (CDK11). Splice isoform SV7.				AT1G67580
Os07t0564750-00	25.2	40.2	21.25	68.3	44.05	44.8	38.95	25.25	ref	0.259	0.481	-0.021	1	1.19665	1.39571	-1.01466	ref	1	0.81	1	Conserved hypothetical protein.				NA
Os01t0665250-00	1	1	1	1	1	1	1	1	ref	0	0	0	1	1	1	1	ref	1	1	1	Hypothetical protein.				AT2G42880
Os07t0160232-00	3.4	7.5	1	5.4	2.9	7.4	7.4	7.5	ref	-1.12	-0.124	0.561	1	-2.17347	-1.08975	1.47529	ref	0.865	1	0.959	NA				NA
Os06t0717800-01	212.7	216.2	238.3	200.9	235	235.8	214.6	201.3	ref	0.029	0.135	-0.045	1	1.0203	1.09809	-1.03168	ref	1	0.396	0.997	Similar to Protein phosphatase 2C-like protein.				AT3G51370
Os01t0143800-03	1324.2	1314.7	1306.3	1094.1	1521.1	1400.3	757.6	863.4	ref	-0.142	0.145	-0.706	1	-1.10343	1.10573	-1.63128	ref	0.788	0.487	0.012	Mitochondrial glycoprotein family protein.				AT3G55605
Os07t0558300-01	50.3	71.2	29.3	15.5	77.8	70.4	26.7	17.1	ref	-1.49	0.306	-1.486	1	-2.80889	1.23628	-2.80111	ref	0.191	0.816	0.06	Inositol monophosphatase family protein.				AT4G05090
Os03t0355700-00	31.7	27.5	34.9	29.9	6.6	12.7	6.1	8.3	ref	0.13	-1.689	-2.053	1	1.09429	-3.22433	-4.14968	ref	1	0.027	0.016	Hypothetical conserved gene.				NA
Os01t0534900-01	2.2	2.2	1.45	1	1	1.55	1	1.8	ref	-0.869	-0.821	-0.714	1	-1.8264	-1.76663	-1.64035	ref	0.458	0.226	0.304	Similar to Hv711N16.16 (Fragment).	BP;;GO:0019252_starch_biosynthetic_process AT4G24620;GO:0009733_response_to_auxin AT2G41820;GO:0048574_long-day_photoperiodism,_flowering AT1G08260;GO:0009651_response_to_salt_stress AT3G14070;GO:0009751_response_to_salicylic_acid AT1G42990;GO:0071474_cellular_hyperosmotic_response AT5G51700;GO:0009739_response_to_gibberellin AT2G20180;GO:0009737_response_to_abscisic_acid AT4G37040;GO:0007623_cir…	CC;;GO:0000139_Golgi_membrane AT5G65000;GO:0005576_extracellular_region AT3G12150;GO:0009507_chloroplast AT1G32550;GO:0016021_integral_component_of_membrane AT1G57750;GO:0009506_plasmodesma AT4G27090;GO:0009277_fungal-type_cell_wall AT3G57260	MF;;GO:0016298_lipase_activity AT1G15950|AT4G39260;GO:0043085_positive_regulation_of_catalytic_activity AT4G24620;GO:0005199_structural_constituent_of_cell_wall AT4G33970;GO:0005227_calcium_activated_cation_channel_activity AT4G22120	AT4G22120
Os03t0356572-00	3.4	2.8	2.9	5.4	2.9	2.1	4.9	2.6	ref	0.359	-0.322	0.21	1	1.28254	-1.25006	1.15669	ref	1	0.853	1	NA				NA
Os04t0578550-00	3.4	3.9	23.6	19.2	1	1	2.3	4.2	ref	2.547	-1.865	-0.228	1	5.84418	-3.64268	-1.17121	ref	0.029	0.013	0.828	Hypothetical conserved gene.				NA
Os01t0618300-01	1	1	1	1	2.9	2.1	1	1.8	ref	0	1.303	0.424	1	1	2.46741	1.34164	ref	1	0.042	0.477	Armadillo-type fold domain containing protein.				AT5G18980
Os09t0108450-01	7.5	7.5	2.9	7.3	14.1	3.1	3.6	1	ref	-0.705	-0.182	-1.983	1	-1.63014	-1.13446	-3.95314	ref	1	1	0.28	Hypothetical gene.				NA
Os11t0597050-00	1	1	1	1	1	1	1	1	ref	0	0	0	1	1	1	1	ref	1	1	1	NA				NA
Os05t0344200-01	2755.7	2581.1	5093.1	5749.8	3705.8	4208.6	3382.3	3394.1	ref	1.021	0.566	0.345	1	2.02933	1.48041	1.27015	ref	0.013	0.011	0.051	Conserved hypothetical protein.				NA
Os02t0572351-00	1	1	1	1	1	8.5	1	1	ref	0	1.544	0	1	1	2.91602	1	ref	1	0.396	1	Hypothetical protein.				NA
Os02t0743700-03	112.9	114.5	98.95	112.9	315.5	323.9	176	200.45	ref	-0.105	1.491	0.724	1	-1.07549	2.81084	1.65176	ref	0.838	0.001	0.006	Similar to RING-H2 finger protein ATL1Q.				AT1G74410
Os07t0694200-01	1	1	1	1	1	1	1	1	ref	0	0	0	1	1	1	1	ref	1	1	1	Conserved hypothetical protein.				NA
Os07t0518500-02	113.3	125.7	126.7	118.25	9.45	7.4	17.7	20	ref	0.037	-3.835	-2.665	1	1.02598	-14.2709	-6.34227	ref	1	0	0.001	Cytochrome P450 family protein.				AT5G36110
Os05t0278950-00	1	1	1	1	1	1	1	1	ref	0	0	0	1	1	1	1	ref	1	1	1	Similar to ATP-dependent Clp protease proteolytic subunit.				NA
Os06t0643050-00	1	1	1	1	1	1	1	1	ref	0	0	0	1	1	1	1	ref	1	1	1	Hypothetical protein.				AT4G32160
Os07t0484800-01	96.35	80.6	49.95	42.45	14.1	8.45	17.7	13.9	ref	-0.936	-3.013	-2.49	1	-1.91322	-8.07241	-5.61778	ref	0.246	0.003	0.005	Similar to Adenine phosphoribosyltransferase (EC 2.4.2.7)-like protein.				AT4G22570
Os08t0439000-01	15.5	9.8	13.2	14.2	12.2	8.5	12.6	9.9	ref	0.152	-0.275	-0.142	1	1.11111	-1.20999	-1.10343	ref	1	0.705	1	Similar to pyrophosphate--fructose 6-phosphate 1-phosphotransferase.				AT2G22480
Os07t0100300-01	289.8	346.2	254.3	302.4	217.25	237.95	219.1	236.8	ref	-0.192	-0.478	-0.476	1	-1.14235	-1.39281	-1.39088	ref	0.698	0.057	0.061	Conserved hypothetical protein.				AT5G01220
Os03t0201000-01	3	2.8	2.4	1.95	5.65	3.65	4.25	3.8	ref	-0.422	0.648	0.472	1	-1.33978	1.56699	1.38703	ref	0.618	0.126	0.261	Conserved hypothetical protein.				NA
Os08t0452100-00	19.6	20.15	17.5	28.95	9.4	9.5	2.95	3	ref	0.18	-1.072	-2.74	1	1.13288	-2.10235	-6.6807	ref	1	0.032	0.002	Similar to Subtilisin-like serine protease.				AT3G14240
Os02t0188400-01	2.6	5.7	5.7	11.7	42.2	12.7	38.3	25.2	ref	1.085	2.588	3.013	1	2.12138	6.01265	8.07241	ref	0.739	0.077	0.053	Hypothetical protein.				NA
Os02t0121750-00	1	1	1	1	1	1	1	1	ref	0	0	0	1	1	1	1	ref	1	1	1	Hypothetical protein.				NA
Os03t0679700-01	526.9	523.4	940.9	859.6	1538	1492.1	1831.9	2053.7	ref	0.776	1.528	1.885	1	1.71238	2.88386	3.69353	ref	0.015	0	0	Similar to Thiamine biosynthesis protein thiC.	BP;;GO:0016045_detection_of_bacterium AT2G30770;GO:0000023_maltose_metabolic_process AT4G24620;GO:0019252_starch_biosynthetic_process AT4G24620;GO:0006098_pentose-phosphate_shunt AT4G24620;GO:0019288_isopentenyl_diphosphate_biosynthetic_process,_methylerythritol_4-phosphate_pathway AT4G24620;GO:0009228_thiamine_biosynthetic_process AT5G54960;GO:0010266_response_to_vitamin_B1 AT2G29630;GO:0019760_…	CC;;GO:0005886_plasma_membrane AT5G40380;GO:0009570_chloroplast_stroma AT4G24620;GO:0005829_cytosol AT4G27090	MF;;GO:0080041_ADP-ribose_pyrophosphohydrolase_activity AT2G29630;GO:0016829_lyase_activity AT5G56260;GO:0043085_positive_regulation_of_catalytic_activity AT4G24620;GO:0051539_4_iron,_4_sulfur_cluster_binding AT1G08260;GO:0008270_zinc_ion_binding AT4G31450	AT2G29630
Os03t0657400-00	3.4	5.4	3.35	3.85	17.85	18.1	162.45	143.95	ref	-0.255	2.069	5.157	1	-1.19334	4.19596	35.6789	ref	0.894	0.004	0	Hypothetical conserved gene.				NA
Os03t0837850-00	1	1	1	1	1	1	1	1	ref	0	0	0	1	1	1	1	ref	1	1	1	Hypothetical gene.	BP;;GO:0008150_biological_process AT1G55080	CC;;GO:0009507_chloroplast AT1G32550;GO:0005739_mitochondrion AT5G46920	MF;;GO:0005515_protein_binding AT1G55080	AT5G08720
Os02t0778200-02	450.55	395.75	499.65	434.1	636.6	635	836.65	838.8	ref	0.141	0.59	0.988	1	1.10267	1.50525	1.98343	ref	0.674	0.01	0.002	Similar to predicted protein.				AT5G49030
Os07t0113600-00	1	1	1	1	2.9	1	1	1	ref	0	0.768	0	1	1	1.70291	1	ref	1	0.396	1	Hypothetical conserved gene.				NA
Os04t0485300-01	684.05	626	535.45	508.55	635.6	585.95	730.5	727.35	ref	-0.327	-0.101	0.156	1	-1.2544	-1.07252	1.11419	ref	0.086	0.371	0.158	Glucose-6-phosphate dehydrogenase.				AT5G40760
Os03t0401300-03	740.15	740.35	967.7	716.6	374.5	358.05	168.25	156.85	ref	0.17	-1.015	-2.188	1	1.12506	-2.0209	-4.55673	ref	0.857	0.009	0.001	Similar to Sucrose synthase metabolism (Fragment).				AT5G20830
Os01t0869500-01	1	1	1	1	1	1	1	1	ref	0	0	0	1	1	1	1	ref	1	1	1	Plant nuclear matrix 1 family protein.	BP;;GO:0008150_biological_process AT1G55080	CC;;GO:0009524_phragmoplast AT5G51600;GO:0005876_spindle_microtubule AT2G33560	MF;;GO:0051011_microtubule_minus-end_binding AT5G17620	AT5G17620
Os06t0213700-02	1	1	1.45	1	1	1	1	1
Os11t0291000-00	1	1	1	1	1	1	1	1	ref	0	0	0	1	1	1	1	ref	1	1	1	Similar to Beta-D-xylosidase.				AT1G78060
Os01t0219100-01	30.1	24.3	21.25	17	13.15	12.2	12.6	10.7	ref	-0.509	-1.094	-1.22	1	-1.42306	-2.13465	-2.32947	ref	0.279	0.011	0.008	SFT2-like family protein.	BP;;GO:0009086_methionine_biosynthetic_process AT5G43600;GO:0006661_phosphatidylinositol_biosynthetic_process AT3G45100;GO:0016192_vesicle-mediated_transport AT4G27420;GO:0000394_RNA_splicing,_via_endonucleolytic_cleavage_and_ligation AT3G10330	CC;;GO:0016021_integral_component_of_membrane AT1G57750;GO:0005739_mitochondrion AT5G46920	MF;;GO:0003674_molecular_function AT1G55080	AT5G24170
Os02t0326500-01	22.8	48.2	40.6	60.1	25.3	11.7	16.4	24.4	ref	0.575	-0.946	-0.729	1	1.48968	-1.92652	-1.65749	ref	0.935	0.361	0.507	Similar to targeting protein-related.				NA
Os02t0826533-00	1	1	1	1	1	1	1	1
Os01t0136300-01	72.1	58.2	50.9	40	1	2.1	4.9	3.4	ref	-0.522	-5.482	-3.988	1	-1.43594	-44.6937	-15.8675	ref	0.807	0.001	0.004	Conserved hypothetical protein.				NA
Os03t0625900-01	47	47	19.8	21.1	85.2	84.3	66.6	48.6	ref	-1.201	0.851	0.276	1	-2.29899	1.80375	1.21083	ref	0.032	0.017	0.311	WD40 repeat-like domain containing protein.	BP;;GO:0009220_pyrimidine_ribonucleotide_biosynthetic_process AT3G23580;GO:0009793_embryo_development_ending_in_seed_dormancy AT1G02140;GO:0006606_protein_import_into_nucleus AT4G25140;GO:0006406_mRNA_export_from_nucleus AT1G02140;GO:0000266_mitochondrial_fission AT3G57090;GO:0009553_embryo_sac_development AT3G04710;GO:0060321_acceptance_of_pollen AT4G05410;GO:0001510_RNA_methylation AT4G27090	CC;;GO:0005730_nucleolus AT1G02140;GO:0005732_small_nucleolar_ribonucleoprotein_complex AT1G56110;GO:0005737_cytoplasm AT3G14070;GO:0080008_Cul4-RING_E3_ubiquitin_ligase_complex AT2G46560	MF;;GO:0003676_nucleic_acid_binding AT4G27090;GO:0000166_nucleotide_binding AT2G33840	AT4G05410
Os02t0768100-01	3.4	5.1	5.7	6	1	1	3.6	1	ref	0.49	-2.058	-1.134	1	1.40444	-4.16409	-2.19466	ref	1	0.081	0.32	Hypothetical protein.				NA
Os04t0204000-00	1	1	1	1	23.5	19.1	3.6	1.8	ref	0	4.405	1.348	1	1	21.1854	2.54559	ref	1	0.001	0.049	Similar to H0825G02.2 protein.				AT1G05680
Os04t0467400-01	52.7	57.6	42.4	55.1	72.1	77.9	93.6	72.1	ref	-0.189	0.444	0.576	1	-1.13997	1.36037	1.49071	ref	0.922	0.168	0.091	Similar to Poly(A)-specific ribonuclease PARN (EC 3.1.13.4) (Polyadenylate- specific ribonuclease) (AtPARN).	BP;;GO:0009737_response_to_abscisic_acid AT4G37040;GO:0006397_mRNA_processing AT1G02140;GO:0009451_RNA_modification AT4G30700;GO:0009751_response_to_salicylic_acid AT1G42990;GO:0009560_embryo_sac_egg_cell_differentiation AT3G04710;GO:0009651_response_to_salt_stress AT3G14070;GO:0006952_defense_response AT2G26170	CC;;GO:0005634_nucleus AT1G55080;GO:0005737_cytoplasm AT3G14070	MF;;GO:0003723_RNA_binding AT4G27090;GO:0046872_metal_ion_binding AT1G32550;GO:0004535_poly(A)-specific_ribonuclease_activity AT2G20020	AT1G55870
Os02t0801200-01	1.8	1.6	1	1.3	1	1	1	1.8	ref	-0.574	-0.763	-0.339	1	-1.48865	-1.69702	-1.26488	ref	0.589	0.16	0.6	Similar to Cyclin B.				AT1G67250
Os07t0688100-01	13.9	16.9	10.4	10.4	4.7	3.1	10	6.7	ref	-0.559	-2.006	-0.905	1	-1.47325	-4.01667	-1.87254	ref	0.556	0.009	0.091	Pentatricopeptide repeat domain containing protein.	BP;;GO:0009688_abscisic_acid_biosynthetic_process AT1G10960	CC;;GO:0005739_mitochondrion AT5G46920;GO:0005774_vacuolar_membrane AT3G14070	MF;;	AT1G13040
Os05t0539150-01	3.4	2.8	1	1	1	1	1	1	ref	-1.625	-1.625	-1.625	1	-3.08442	-3.08442	-3.08442	ref	0.005	0.001	0.001	Protein of unknown function DUF295 domain containing protein.				NA
Os09t0379000-00	1	1	1	1	1	1	1	1	ref	0	0	0	1	1	1	1	ref	1	1	1	NA				NA
Os01t0511600-01	288.6	317	573.6	762.2	218.2	287.1	661.1	798	ref	1.128	-0.273	1.264	1	2.18556	-1.20832	2.40161	ref	0.083	0.494	0.014	Similar to lrgB-like family protein.	BP;;GO:0010027_thylakoid_membrane_organization AT3G01480;GO:0070838_divalent_metal_ion_transport AT2G28390;GO:0009658_chloroplast_organization AT2G20020	CC;;GO:0016021_integral_component_of_membrane AT1G57750;GO:0030003_cellular_cation_homeostasis AT1G23000;GO:0005886_plasma_membrane AT5G40380;GO:0009706_chloroplast_inner_membrane AT3G56940	MF;;GO:0003674_molecular_function AT1G55080	AT1G32080
Os10t0470900-02	1	1	1	1	1	1	1	1	ref	0	0	0	1	1	1	1	ref	1	1	1	Hypothetical conserved gene.				NA
Os10t0135500-01	52.7	54.7	54.7	75.2	40.3	22.3	28	15.5	ref	0.256	-0.841	-1.366	1	1.19416	-1.79129	-2.57755	ref	1	0.257	0.085	Cyclin-like F-box domain containing protein.				NA
Os10t0478500-00	5	3.4	6.7	4.8	6.6	4.2	3.6	2.6	ref	0.46	0.353	-0.43	1	1.37554	1.27721	-1.34723	ref	0.784	0.659	0.541	MATH domain containing protein.				NA
Os02t0807300-01	19.15	18.7	27.4	24.55	10.35	14.3	9.4	20	ref	0.455	-0.637	-0.465	1	1.37078	-1.55509	-1.38032	ref	0.852	0.371	0.551	Hypothetical protein.				NA
Os03t0295700-01	55.9	51.7	50	50	55.3	59.7	98.8	86.6	ref	-0.105	0.096	0.783	1	-1.07549	1.06881	1.72071	ref	0.783	0.546	0.003	Conserved hypothetical protein.	BP;;GO:0006486_protein_glycosylation AT5G58510	CC;;GO:0009507_chloroplast AT1G32550	MF;;GO:0005096_GTPase_activator_activity AT5G58510	AT5G58510
Os12t0514450-00	1	1	1	1	1	1	1	1	ref	0	0	0	1	1	1	1	ref	1	1	1	Hypothetical protein.				AT3G07780
Os07t0438500-01	608.9	629.5	696.95	861.15	914.6	850.1	973.05	974	ref	0.323	0.51	0.653	1	1.25093	1.42405	1.57243	ref	0.277	0.027	0.013	Octicosapeptide/Phox/Bem1p domain containing protein.				AT1G79570
Os02t0140900-00	1	1	1	1	1	1	1	1	ref	0	0	0	1	1	1	1	ref	1	1	1	NA				NA
Os01t0824600-01	28.05	25.15	27.85	22.05	55.25	58.65	31.25	37.35	ref	-0.1	1.1	0.363	1	-1.07177	2.14355	1.2861	ref	1	0.007	0.174	Serine/threonine protein kinase domain containing protein.				AT5G07070
Os04t0470500-00	2.6	6.3	9.5	8.5	4.7	7.4	1	2.6	ref	1.151	0.543	-1.328	1	2.22068	1.457	-2.51054	ref	0.627	0.763	0.251	NB-ARC domain containing protein.				AT4G26090
Os03t0725601-01	2.6	2.8	1.9	1.6	12.2	4.2	11.3	13.1
Os04t0342000-00	1	1	1	1	1	1	1	1	ref	0	0	0	1	1	1	1	ref	1	1	1	NA				NA
Os11t0567900-01	1	1	1	1	1	1	1	1	ref	0	0	0	1	1	1	1	ref	1	1	1	Hypothetical protein.				NA
Os03t0348900-02	13.9	18.7	30.2	26.8	4.7	6.3	7.4	11.5	ref	0.819	-1.567	-0.805	1	1.76418	-2.96288	-1.74715	ref	0.317	0.019	0.127	Ring finger E3 ubiquitin ligase, Abiotic stress tolerance				AT5G18650
Os06t0154900-02	81.35	83.25	81.5	81.1	240.65	241.2	141.85	151.6	ref	-0.018	1.55	0.833	1	-1.01255	2.92817	1.78139	ref	1	0	0	Similar to F3F9.7.				NA
Os01t0498200-01	1241.45	1246.55	1230.5	934.4	1076.5	858.1	1382.2	1454.5	ref	-0.214	-0.372	0.189	1	-1.1599	-1.29415	1.13997	ref	0.799	0.211	0.594	Conserved hypothetical protein.	BP;;GO:0008150_biological_process AT1G55080	CC;;GO:0005634_nucleus AT1G55080	MF;;GO:0003674_molecular_function AT1G55080	AT3G54500
Os02t0135500-02	127.05	164.05	103.2	177	215.35	284.35	157.3	169.35	ref	-0.095	0.777	0.177	1	-1.06807	1.71356	1.13053	ref	1	0.158	0.962	Glycosyltransferase AER61, uncharacterized domain containing protein.				AT3G18180
Os02t0279851-00	1	1	1	1	6.6	10.6	1	4.2	ref	0	3.064	1.035	1	1	8.36288	2.04911	ref	1	0.037	0.428	NA				NA
Os09t0518266-00	1	1	1	1	1	1	1	1	ref	0	0	0	1	1	1	1	ref	1	1	1	Hypothetical protein.				AT2G43840
Os03t0746500-02	24	17.5	24.05	18.9	12.25	15.4	22.25	18.4	ref	0.057	-0.577	-0.018	1	1.0403	-1.49174	-1.01255	ref	1	0.161	1	Similar to predicted protein.				AT4G14790
Os03t0759125-00	1	1	1	1	4.75	4.75	2.3	1	ref	0	2.248	0.601	1	1	4.75024	1.51677	ref	1	0.016	0.399	Similar to Pollen preferential protein.				NA
Os02t0778900-01	12.3	8.7	2.9	1.6	1	1	2.3	1.8	ref	-2.264	-3.371	-2.346	1	-4.80321	-10.346	-5.08413	ref	0.051	0.003	0.01	Peptidase S8, subtilisin-related domain containing protein.				AT3G14067
Os02t0735300-00	1	1	1	1	1	1	1	1	ref	0	0	0	1	1	1	1	ref	1	1	1	NA				NA
Os01t0335700-01	71.65	71.15	49.5	61.35	40.3	54.9	44.7	52.7	ref	-0.374	-0.602	-0.557	1	-1.29594	-1.51782	-1.47121	ref	0.563	0.091	0.115	NB-ARC domain containing protein.	BP;;GO:0006952_defense_response AT2G26170	CC;;	MF;;GO:0043531_ADP_binding AT5G17680;GO:0005524_ATP_binding AT2G33840	AT3G07040
Os03t0306100-00	1	1	1	1	1	1	1	2.6	ref	0	0	0.689	1	1	1	1.61217	ref	1	1	0.399	Galactosyl transferase family protein.				AT3G62720
Os12t0152800-01	32.1	17.8	21.7	20.2	22.5	20.2	20.3	16.3	ref	-0.191	-0.165	-0.394	1	-1.14155	-1.12117	-1.31403	ref	1	0.981	0.495	Rhodanese-like domain containing protein.				NA
Os07t0205350-00	1	1	1	1	1	1	1	1
Os03t0268000-03	5.05	2.45	4.3	3.85	20.65	22.35	11.95	3.4
Os07t0504400-00	1	1	1	1	1	1	1	1	ref	0	0	0	1	1	1	1	ref	1	1	1	NA				AT4G38180
Os06t0607200-01	81.4	72.35	63.2	58.5	39.35	45.85	44.1	55.1	ref	-0.336	-0.853	-0.639	1	-1.26225	-1.80625	-1.55725	ref	0.431	0.014	0.035	Similar to Cellular retinaldehyde binding/alpha-tocopherol transport; Cellular retinaldehyde-binding/triple function, N-terminal.				AT5G47730
Os02t0105700-00	9.9	16.3	10.4	7.3	10.4	17	12.6	13.9	ref	-0.544	0.066	0.059	1	-1.45801	1.04681	1.04174	ref	0.705	1	1	NA				NA
Os05t0546300-01	38.2	34.6	19.8	21.1	42.2	62.9	85.9	75.3	ref	-0.831	0.503	1.145	1	-1.77892	1.41716	2.21146	ref	0.158	0.165	0.018	Hypothetical protein.				NA
Os02t0707100-01	427.5	410.2	390.9	394.5	236.9	281.7	397.3	378.9	ref	-0.093	-0.697	-0.11	1	-1.06659	-1.62113	-1.07923	ref	0.903	0.006	0.513	Monodehydroascorbate reductase, Negative regulation of tolerance to heat stress				AT3G27820
Os06t0616001-00	1	1	1	1	1	1	1	1	ref	0	0	0	1	1	1	1	ref	1	1	1	NA				NA
Os03t0711800-02	93.9	92.4	100.8	104.1	158.3	172.8	150.3	153.6	ref	0.137	0.828	0.706	1	1.09962	1.77522	1.63128	ref	0.284	0.001	0.001	Similar to predicted protein.				AT3G17850
Os02t0820900-03	27.7	31.7	20.8	42.5	356.7	397	487.4	530.7	ref	0.005	3.667	4.101	1	1.00347	12.7021	17.1603	ref	1	0.002	0.002	Ethylene receptor, Ethylene response, Floral transition and starch accumulation				AT3G23150
Os04t0576400-01	1	1	1	1	1	1	1	1	ref	0	0	0	1	1	1	1	ref	1	1	1	Conserved hypothetical protein.				AT3G57150
Os10t0559500-01	2.6	2.2	2.9	3.2	1.95	4.2	1.65	4.25	ref	0.349	0.259	0.147	1	1.27368	1.19665	1.10726	ref	1	1	1	2OG-Fe(II) oxygenase domain containing protein.				AT4G25310
Os02t0617075-00	1	1	1	1	1	1	1	1	ref	0	0	0	1	1	1	1	ref	1	1	1	Ribosome-inactivating protein domain containing protein.				NA
Os10t0514500-00	1	1	1	1	1	1	1	1	ref	0	0	0	1	1	1	1	ref	1	1	1	Similar to transposon protein.				AT1G64900
Os02t0554000-01	77.35	77.1	82.45	100.65	436.25	397.55	374.75	369.65	ref	0.238	2.431	2.269	1	1.17936	5.39267	4.81989	ref	0.444	0	0	SET domain domain containing protein.	BP;;GO:0010224_response_to_UV-B AT1G76710;GO:0006281_DNA_repair AT4G14970;GO:0048653_anther_development AT2G30540;GO:0016116_carotenoid_metabolic_process AT2G26170;GO:0031062_positive_regulation_of_histone_methylation AT3G52190;GO:0048481_ovule_development AT3G07740;GO:0007155_cell_adhesion AT1G15950|AT4G39260;GO:0040029_regulation_of_gene_expression,_epigenetic AT2G20020;GO:0010223_secondary_sho…	CC;;GO:0009506_plasmodesma AT4G27090;GO:0000785_chromatin AT3G07740;GO:0035556_intracellular_signal_transduction AT1G02140;GO:0005634_nucleus AT1G55080;GO:0005783_endoplasmic_reticulum AT1G57750;GO:0000775_chromosome,_centromeric_region AT5G20850	MF;;GO:0008270_zinc_ion_binding AT4G31450;GO:0017124_SH3_domain_binding AT3G17668	AT1G77300
Os05t0405900-02	199.7	177.3	239.3	263.7	645	535.8	483.5	532.3	ref	0.417	1.643	1.431	1	1.33515	3.12315	2.69634	ref	0.222	0.001	0.002	Hypothetical conserved gene.				AT1G54710
Os09t0363000-00	1	1	1	1	1	1	1	1	ref	0	0	0	1	1	1	1	ref	1	1	1	Hypothetical protein.				AT4G29750
Os02t0619500-00	1	1	1	1	1	1	1	2.6	ref	0	0	0.689	1	1	1	1.61217	ref	1	1	0.399	NA				NA
Os04t0479100-02	95.55	108.6	90.95	101.55	89.95	85.85	95.55	89	ref	-0.084	-0.213	-0.144	1	-1.05995	-1.1591	-1.10496	ref	0.97	0.174	0.384	Similar to OSIGBa0116M22.10 protein.				AT1G67170
Os07t0567200-00	1	1	1	1	1	1	3.6	1	ref	0	0	0.924	1	1	1	1.89737	ref	1	1	0.399	NA				AT1G11680
Os01t0885200-02	410.6	453.8	485.1	519.6	4780.4	5239.7	3978	4285.6	ref	0.218	3.535	3.258	1	1.16312	11.5915	9.56656	ref	0.334	0	0	Hypothetical conserved gene.				AT1G57680
Os11t0619601-00	2.6	2.2	7.6	4.8	4.7	6.3	4.9	5.8	ref	1.337	1.186	1.156	1	2.52625	2.27521	2.22839	ref	0.109	0.039	0.043	NA				NA
Os05t0214232-00	8.3	8.7	1.9	6.7	4.7	14.9	8.7	18	ref	-1.252	-0.022	0.558	1	-2.38171	-1.01537	1.47223	ref	0.719	1	0.907	Hypothetical protein.				NA
Os06t0535000-00	1	1	1	1	1	1	1	1	ref	0	0	0	1	1	1	1	ref	1	1	1	NA				NA
Os01t0121800-02	55.5	81.2	82.9	80.8	205.05	200.6	145.1	162.5	ref	0.286	1.595	1.194	1	1.21926	3.02095	2.28786	ref	0.678	0.005	0.012	Similar to xylosyltransferase 1.	BP;;GO:0016051_carbohydrate_biosynthetic_process AT1G66430	CC;;GO:0005794_Golgi_apparatus AT4G27090;GO:0016020_membrane AT3G14070	MF;;GO:0008375_acetylglucosaminyltransferase_activity AT3G57170;GO:0015020_glucuronosyltransferase_activity AT2G37090	AT1G71070
Os03t0569800-02	133.5	115.1	121.05	116.7	141.4	140.3	130.95	109.2	ref	-0.061	0.184	-0.052	1	-1.04319	1.13603	-1.0367	ref	1	0.365	1	Similar to ATP binding protein.				AT1G09900
Os04t0129300-01	13.5	14	10.4	17.65	1	3.65	5.5	3.8	ref	-0.021	-2.847	-1.588	1	-1.01466	-7.19503	-3.00632	ref	1	0.04	0.189	YT521-B-like protein family protein.				AT1G55500
Os10t0347000-01	1	1	1.9	1.95	1	1	1	1	ref	0.945	0	0	1	1.92519	1	1	ref	0	1	1	X8 domain containing protein.				AT5G67460
Os04t0501200-01	67.2	55.8	57.5	57.6	66.5	53.3	30.6	35.7	ref	-0.09	-0.041	-0.89	1	-1.06437	-1.02883	-1.85318	ref	1	1	0.016	Similar to H0311C03.4 protein.				AT5G57970
Os04t0420801-00	21.2	24.3	23.6	17.05	14.1	13.8	17.1	20.8	ref	-0.178	-0.702	-0.267	1	-1.13131	-1.62676	-1.2033	ref	0.973	0.057	0.449	Hypothetical protein.				NA
Os04t0592500-01	24.4	30.45	20.75	21.7	48.75	53.3	56.3	57.1	ref	-0.361	0.903	1.057	1	-1.28432	1.86995	2.0806	ref	0.257	0.006	0.004	Phosphoenolpyruvate carboxykinase, ATP-utilising domain containing protein.				NA
Os07t0621600-00	14.7	16.3	22.7	17.3	8.5	4.2	20.3	8.3
Os07t0563600-01	26.85	27.85	34.9	39.95	59.95	67.2	64.05	54.3	ref	0.449	1.215	1.109	1	1.36509	2.32141	2.15696	ref	0.169	0.002	0.004	FAR1 domain containing protein.				AT4G38180
Os07t0281900-01	1	1	1	1	1	1	1	1	ref	0	0	0	1	1	1	1	ref	1	1	1	Conserved hypothetical protein.				NA
Os08t0510400-01	139.1	155.5	166.7	128	85.2	91.7	100.1	89	ref	-0.01	-0.735	-0.64	1	-1.00696	-1.6644	-1.55833	ref	1	0.025	0.04	Short-chain dehydrogenase/reductase SDR domain containing protein.				AT3G55290
Os08t0263300-02	82.6	70	64.1	71.4	42.2	53.3	40.9	35.7	ref	-0.169	-0.681	-0.993	1	-1.12428	-1.60325	-1.99032	ref	0.901	0.037	0.012	Similar to Structural molecule.				NA
Os10t0109300-02	940.5	1056.4	1073.7	1356.2	227.5	210.2	155.4	154.4	ref	0.276	-2.188	-2.686	1	1.21083	-4.55673	-6.43527	ref	0.488	0.001	0	Similar to Peroxidase 54.				AT5G06720
Os03t0726200-02	267.95	221.5	512.4	368.7	270.6	231	762.05	681.75	ref	0.835	0.037	1.565	1	1.78386	1.02598	2.95878	ref	0.147	1	0.007	Hypothetical conserved gene.				NA
Os04t0568850-00	22.8	16.3	29.3	33.7	4.7	10.6	16.4	25.2	ref	0.705	-1.45	0.077	1	1.63014	-2.73208	1.05482	ref	0.681	0.091	1	Similar to OSIGBa0139P06.4 protein.				AT4G11670
Os04t0621500-00	15.95	18.7	17.5	24.9	15.95	13.3	16.4	18.75	ref	0.273	-0.246	0.022	1	1.20832	-1.18591	1.01537	ref	0.783	0.559	1	Disease resistance protein domain containing protein.				AT3G14470
Os06t0268500-00	1.4	1.9	1	1	1.95	2.05	1	1	ref	-0.706	0.294	-0.706	1	-1.63128	1.22603	-1.63128	ref	0.105	0.251	0.027	Similar to OSIGBa0139J17.1 protein.				AT3G14470
Os04t0196850-00	1	1	1	1	1	1	1	1	ref	0	0	0	1	1	1	1	ref	1	1	1	Similar to OSIGBa0132I10.3 protein.				AT3G18170
Os12t0406732-00	1	1	1	1	1	1	1	1	ref	0	0	0	1	1	1	1	ref	1	1	1	Hypothetical conserved gene.				NA
Os07t0680800-00	1	1	1	1	1	1	1	1	ref	0	0	0	1	1	1	1	ref	1	1	1	Hypothetical protein.				NA
Os07t0653000-00	1	1	1	1	1	1	1	1	ref	0	0	0	1	1	1	1	ref	1	1	1	Similar to BLE2 protein.				NA
Os04t0608400-01	1	1	1	1	1	1	1	1	ref	0	0	0	1	1	1	1	ref	1	1	1	Nuclear pore complex, nucleoporin 88 domain containing protein.	BP;;GO:0000056_ribosomal_small_subunit_export_from_nucleus AT5G05680;GO:0009627_systemic_acquired_resistance AT5G58710;GO:0000055_ribosomal_large_subunit_export_from_nucleus AT1G13160;GO:0006606_protein_import_into_nucleus AT4G25140;GO:0000226_microtubule_cytoskeleton_organization AT1G02140;GO:0006406_mRNA_export_from_nucleus AT1G02140;GO:0000911_cytokinesis_by_cell_plate_formation AT3G60600	CC;;GO:0005643_nuclear_pore AT4G17500;GO:0006611_protein_export_from_nucleus AT5G17020	MF;;GO:0005515_protein_binding AT1G55080;GO:0005215_transporter_activity AT2G39510	AT5G05680
Os02t0321600-01	30.1	20.45	27.85	35.3	21.6	8.5	6.15	4.2	ref	0.338	-0.873	-2.287	1	1.264	-1.83147	-4.8804	ref	1	0.355	0.036	Conserved hypothetical protein.				NA
Os09t0452400-01	1.8	3.9	1	1.6	6.6	3.1	10	13.1	ref	-1.067	0.772	2.111	1	-2.09507	1.70764	4.31991	ref	0.585	0.468	0.059	Peptidase A1 domain containing protein.				AT2G03200
Os02t0517421-01	117.3	77.1	89.5	70.8	266.8	215.5	132.2	97.9
Os08t0206150-00	1	1	1	1	1	1	1	1	ref	0	0	0	1	1	1	1	ref	1	1	1	NA				NA
Os12t0191601-00	2.6	1	7.6	5.4	206.9	216.6	25.4	52.7	ref	1.99	7.037	4.504	1	3.97237	131.325	22.6902	ref	0.226	0.002	0.007	Conserved hypothetical protein.				NA
Os11t0602900-01	97.1	85.9	195.9	154.4	12.2	11.7	97.5	97.9	ref	0.929	-2.934	0.097	1	1.90396	-7.64226	1.06955	ref	0.04	0	0.816	Peptidyl-prolyl cis-trans isomerase, cyclophilin-type domain containing protein.	BP;;GO:0006457_protein_folding AT3G04710	CC;;GO:0005576_extracellular_region AT3G12150;GO:0005783_endoplasmic_reticulum AT1G57750;GO:0005768_endosome AT4G38500;GO:0005802_trans-Golgi_network AT4G38500	MF;;GO:0003755_peptidyl-prolyl_cis-trans_isomerase_activity AT5G58710;GO:0042277_peptide_binding AT2G30870	AT1G26940
Os04t0512200-01	1	1	1	1	1	1	1	1	ref	0	0	0	1	1	1	1	ref	1	1	1	CER1.				AT1G02205
Os03t0182700-02	301.95	261	207.25	161.3	154.5	173.4	119.35	116.45	ref	-0.619	-0.778	-1.252	1	-1.53581	-1.71475	-2.38171	ref	0.144	0.02	0.005	Eukaryotic translation initiation factor 3 subunit 12 (eIF-3 p25) (eIF3k).	BP;;GO:0006446_regulation_of_translational_initiation AT3G60240;GO:0003743_translation_initiation_factor_activity AT1G71350;GO:0006364_rRNA_processing AT4G13850;GO:0001731_formation_of_translation_preinitiation_complex AT4G11420;GO:0044351_macropinocytosis AT1G80830	CC;;GO:0016282_eukaryotic_43S_preinitiation_complex AT4G11420;GO:0016020_membrane AT3G14070;GO:0005852_eukaryotic_translation_initiation_factor_3_complex AT4G11420;GO:0070062_extracellular_exosome AT1G23490|AT1G59750;GO:0005634_nucleus AT1G55080;GO:0033290_eukaryotic_48S_preinitiation_complex AT4G11420	MF;;GO:0043022_ribosome_binding AT5G36170;GO:0005515_protein_binding AT1G55080	AT4G33250
Os02t0779000-00	3	4.55	1	1.95	1	3.65	2.95	2.6	ref	-1.404	-0.951	-0.416	1	-2.64634	-1.93321	-1.33422	ref	0.551	0.479	0.952	Peptidase S8/S53, subtilisin/kexin/sedolisin domain containing protein.				AT3G14067
Os03t0745400-01	210.2	239.2	236.4	221	251.9	246.5	246.8	265.1	ref	0.028	0.152	0.19	1	1.0196	1.11111	1.14076	ref	1	0.263	0.167	Conserved hypothetical protein.				NA
Os08t0489100-00	38.2	34	23.6	27.4	195.7	263.6	293.1	272.3	ref	-0.503	2.656	2.971	1	-1.41716	6.30283	7.8408	ref	0.289	0.001	0.001	Hypothetical conserved gene.				AT1G73880
Os06t0155900-02	64	94.2	43.4	54.4	12.2	24.5	16.4	18.8	ref	-0.676	-2.167	-2.145	1	-1.5977	-4.49089	-4.42292	ref	0.65	0.018	0.019	Conserved hypothetical protein.				NA
Os10t0361450-00	1	1	1	1	1	1	1	1	ref	0	0	0	1	1	1	1	ref	1	1	1	NA				NA
Os01t0369300-01	1	1	1	1	1	1	1	1	ref	0	0	0	1	1	1	1	ref	1	1	1	Potassium uptake protein, kup domain containing protein.	BP;;GO:0016036_cellular_response_to_phosphate_starvation AT1G28230;GO:0000394_RNA_splicing,_via_endonucleolytic_cleavage_and_ligation AT3G10330;GO:0009555_pollen_development AT5G20850;GO:0006007_glucose_catabolic_process AT4G24620;GO:0019375_galactolipid_biosynthetic_process AT5G13080;GO:0009932_cell_tip_growth AT1G63930;GO:0010075_regulation_of_meristem_growth AT4G36360;GO:0009086_methionine_bio…	CC;;GO:0005739_mitochondrion AT5G46920;GO:0005886_plasma_membrane AT5G40380;GO:0005634_nucleus AT1G55080;GO:0016021_integral_component_of_membrane AT1G57750;GO:0005774_vacuolar_membrane AT3G14070;GO:0009507_chloroplast AT1G32550	MF;;	AT3G02050
Os01t0965700-00	1	1.3	1	1.3	1.95	1	1.65	2.6	ref	0	0.292	0.861	1	1	1.22434	1.8163	ref	1	0.861	0.246	Hypothetical conserved gene.				NA
Os08t0374100-02	405.7	387.75	369.7	291.4	419.45	403.9	348.4	298.95	ref	-0.273	0.053	-0.297	1	-1.20832	1.03742	-1.22859	ref	0.536	1	0.217	Similar to Ubiquitin carrier protein.				AT4G36800
Os04t0673000-03	1	1	1	1	1	1	2.3	1.8	ref	0	0	1.025	1	1	1	2.03496	ref	1	1	0.004	Similar to H0322F07.7 protein.				AT1G10820
Os07t0564200-01	297.5	308.2	212.9	166.9	1139.2	1118.5	766.6	690.6	ref	-0.684	1.898	1.265	1	-1.60659	3.72696	2.40327	ref	0.081	0.001	0.003	Conserved hypothetical protein.	BP;;GO:0008150_biological_process AT1G55080	CC;;GO:0005576_extracellular_region AT3G12150	MF;;GO:0003674_molecular_function AT1G55080	AT1G52855
Os03t0790000-01	1.4	1.3	1.45	1.3	3.8	3.15	1	1.4	ref	0.025	1.359	-0.189	1	1.01748	2.56507	-1.13997	ref	1	0.008	0.668	Hypothetical protein.				NA
Os01t0958000-02	179.95	186.15	227.95	183.6	179.75	187.25	172.75	193.6	ref	0.161	0.003	-0.001	1	1.11806	1.00208	-1.00069	ref	0.752	1	1	Similar to Cyclin-dependent kinase C-2.				AT5G10270
Os07t0597100-01	5	5.7	5.7	5.4	8.5	8.5	4.9	7.5	ref	0.056	0.671	0.183	1	1.03958	1.59218	1.13524	ref	1	0.086	0.743	Similar to Saccharopine dehydrogenase.				AT5G39410
Os11t0640500-00	1	1	1	1	1	1	1	1	ref	0	0	0	1	1	1	1	ref	1	1	1	Protein of unknown function DUF594 domain containing protein.				AT5G45540
Os12t0600701-00	1301.6	1255.7	923.9	970.9	1757	1621.3	1595.2	1461.8	ref	-0.433	0.401	0.256	1	-1.35004	1.32042	1.19416	ref	0.046	0.011	0.045	Conserved hypothetical protein.				NA
Os10t0568500-00	1	1	1	1.6	1	1	1	1	ref	0.339	0	0	1	1.26488	1	1	ref	0.674	1	1	NA				NA
Os12t0258000-00	1	1	1	1	1	1	1	1	ref	0	0	0	1	1	1	1	ref	1	1	1	NA				NA
Os01t0592900-02	10.3	8.95	6.7	8.5	10.4	8.45	10	11.5	ref	-0.347	-0.034	0.16	1	-1.27191	-1.02385	1.11729	ref	0.546	1	0.717	Similar to regulator of telomere elongation helicase 1.	BP;;GO:0042542_response_to_hydrogen_peroxide AT3G04710;GO:0010332_response_to_gamma_radiation AT4G14970;GO:0010267_production_of_ta-siRNAs_involved_in_RNA_interference AT1G23490|AT1G59750;GO:0042138_meiotic_DNA_double-strand_break_formation AT1G13900|AT4G29080;GO:0000394_RNA_splicing,_via_endonucleolytic_cleavage_and_ligation AT3G10330;GO:0010569_regulation_of_double-strand_break_repair_via_homol…	CC;;GO:0005634_nucleus AT1G55080;GO:0005739_mitochondrion AT5G46920	MF;;GO:0046872_metal_ion_binding AT1G32550;GO:0005524_ATP_binding AT2G33840;GO:0005515_protein_binding AT1G55080;GO:0051539_4_iron,_4_sulfur_cluster_binding AT1G08260;GO:0003677_DNA_binding AT3G22880	AT1G79950
Os04t0566550-00	1	1	1	1	1	1	1	1	ref	0	0	0	1	1	1	1	ref	1	1	1	Hypothetical gene.				AT5G43810
Os03t0611100-01	56.7	51.7	25.5	11.1	4.7	11.7	4.9	1
Os01t0884200-01	2.6	2.2	1	2.9	57.2	78.9	37	38.1	ref	-0.49	4.812	3.973	1	-1.40444	28.0903	15.7033	ref	0.979	0.004	0.007	Hypothetical gene.				NA
Os01t0816100-01	20.4	21	74.5	61.3	2923.3	3118.8	1313.4	1428.7	ref	1.707	7.189	6.048	1	3.26481	145.917	66.1652	ref	0.006	0	0	Plant-specific transcription factor, Regulation of hypersensitive response (HR) cell death	BP;;GO:0045893_positive_regulation_of_transcription,_DNA-templated AT3G55630;GO:0009414_response_to_water_deprivation AT4G13850;GO:0009611_response_to_wounding AT2G26170;GO:0009723_response_to_ethylene AT3G28910;GO:0009409_response_to_cold AT3G61140;GO:0007275_multicellular_organismal_development AT1G55080;GO:0006612_protein_targeting_to_membrane AT2G26170;GO:0009863_salicylic_acid_mediated_signa…	CC;;GO:0005634_nucleus AT1G55080	MF;;GO:0005515_protein_binding AT1G55080;GO:0003677_DNA_binding AT3G22880;GO:0003700_sequence-specific_DNA_binding_transcription_factor_activity AT1G42990	AT1G77450
Os04t0504500-01	1	1	1	1	1	1	1	1	ref	0	0	0	1	1	1	1	ref	1	1	1	Similar to protein BABY BOOM 1.				AT3G20840
Os01t0956600-01	4.2	4.5	5.7	4.1	6.6	4.2	4.9	3.4	ref	0.153	0.276	-0.091	1	1.11188	1.21083	-1.06511	ref	1	0.736	1	Nucleotide-binding, alpha-beta plait domain containing protein.	BP;;GO:0008150_biological_process AT1G55080	CC;;GO:0005634_nucleus AT1G55080	MF;;GO:0003723_RNA_binding AT4G27090;GO:0000166_nucleotide_binding AT2G33840	AT2G33435
Os12t0635901-00	1	1	1	1	1	1	1	1	ref	0	0	0	1	1	1	1	ref	1	1	1	NA				NA
Os02t0139600-02	1	1	1	1	1	1	1	1	ref	0	0	0	1	1	1	1	ref	1	1	1	Similar to predicted protein.				AT4G31180
Os12t0625200-01	15.55	12.8	17.5	14.85	2.9	1	3.6	5.85	ref	0.192	-3.05	-1.62	1	1.14235	-8.28212	-3.07375	ref	1	0.019	0.116	Hypothetical conserved gene.				NA
Os06t0504900-00	3.4	3.9	8.5	4.8	1	1	1	2.6	ref	0.811	-1.865	-1.175	1	1.75443	-3.64268	-2.25793	ref	0.674	0.065	0.209	Similar to WRKY transcription factor 31.				AT5G52830
Os04t0412200-02	8.7	13.4	13.7	12.35	22.55	15.4	10.65	9.85	ref	0.269	0.787	-0.076	1	1.20497	1.72548	-1.05409	ref	0.957	0.116	1	Similar to Ferredoxin I.				AT2G27510
Os09t0455200-01	1.4	1.9	2.4	2.9	1	1	1	1	ref	0.694	-0.706	-0.706	1	1.61776	-1.63128	-1.63128	ref	0.152	0.04	0.042	Heat shock factor (HSF)-type, DNA-binding domain containing protein.				AT1G46264
Os01t0534700-00	20.4	19.6	31.15	30.55	30.05	23.95	33.15	32.1	ref	0.625	0.424	0.706	1	1.54221	1.34164	1.63128	ref	0.073	0.051	0.012	ABC transporter, transmembrane domain domain containing protein.				AT2G47000
Os11t0114700-04	25.65	32.85	23.65	37.5	30.95	27.65	26.75	29.25	ref	0.037	0.011	-0.053	1	1.02598	1.00765	-1.03742	ref	1	1	1	PAP/25A-associated domain containing protein.				AT3G51620
Os04t0566500-02	91.5	116	151.7	153.1	214.4	186.7	137.4	145.5	ref	0.565	0.958	0.457	1	1.47939	1.94261	1.37268	ref	0.139	0.008	0.072	Similar to Isoform 2 of Protein argonaute 1B.				AT1G48410
Os04t0643700-02	1	1	1	1	2.85	1	1	1	ref	0	0.755	0	1	1	1.68763	1	ref	1	0.396	1	Pentatricopeptide repeat domain containing protein.				AT1G80550
Os01t0958100-02	636.35	572.65	594.3	478.7	454.05	464.25	594.15	538.4	ref	-0.179	-0.395	-0.094	1	-1.1321	-1.31494	-1.06733	ref	0.709	0.084	0.814	Similar to chloroplast srp54 receptor1.				AT2G45770
Os01t0192800-00	1	1	1	1	1	1	1	1	ref	0	0	0	1	1	1	1	ref	1	1	1	NA				NA
Os04t0678700-01	9294.75	10428	6995.85	8897.3	2822.25	3329.6	1367.45	1558.25	ref	-0.319	-1.683	-2.754	1	-1.24747	-3.21095	-6.74585	ref	0.539	0.002	0.001	NADPH:protochlorophyllide oxidoreductase, Chlorophyll biosynthesis	BP;;GO:0019344_cysteine_biosynthetic_process AT1G66430;GO:0008308_voltage-gated_anion_channel_activity AT5G26240;GO:0044351_macropinocytosis AT1G80830;GO:0009965_leaf_morphogenesis AT1G73590;GO:0009073_aromatic_amino_acid_family_biosynthetic_process AT4G31500;GO:0015995_chlorophyll_biosynthetic_process AT2G20180;GO:0006898_receptor-mediated_endocytosis AT3G07960;GO:0030154_cell_differentiation AT…	CC;;GO:0005829_cytosol AT4G27090;GO:0045335_phagocytic_vesicle AT1G23490|AT1G59750;GO:0009535_chloroplast_thylakoid_membrane AT2G05100;GO:0071682_endocytic_vesicle_lumen AT4G27440;GO:0009707_chloroplast_outer_membrane AT5G21990;GO:0044291_cell-cell_contact_zone AT5G25250;GO:0005789_endoplasmic_reticulum_membrane AT4G22340;GO:0046930_pore_complex AT4G17500;GO:0005576_extracellular_region AT3G12150…	MF;;GO:0019164_pyruvate_synthase_activity AT4G27440;GO:0010181_FMN_binding AT1G51560;GO:0016630_protochlorophyllide_reductase_activity AT4G27440;GO:0016709_oxidoreductase_activity,_acting_on_paired_donors,_with_incorporation_or_reduction_of_molecular_oxygen,_NAD(P)H_as_one_donor,_and_incorporation_of_one_atom_of_oxygen AT3G56940;GO:0003958_NADPH-hemoprotein_reductase_activity AT3G02280;GO:0005515…	AT5G54190
Os08t0462700-01	9.1	10.4	6.7	4.8	2.9	3.1	2.3	1	ref	-0.779	-1.698	-2.681	1	-1.71594	-3.24451	-6.413	ref	0.607	0.047	0.013	Disease resistance/zinc finger/chromosome condensation-like region domain containing protein.				AT3G14000
Os06t0226066-00	1	1	1	1	1	1	1	1	ref	0	0	0	1	1	1	1	ref	1	1	1	NA				NA
Os06t0319424-00	1	1	1	1	1	1	1	1	ref	0	0	0	1	1	1	1	ref	1	1	1	NA				NA
Os07t0248800-01	42.2	73.5	65	116.7	31	18.1	28	35.7	ref	0.645	-1.233	-0.817	1	1.56374	-2.35055	-1.76174	ref	0.748	0.14	0.339	Similar to OSIGBa0140C02.4 protein.				AT1G59520
Os05t0555700-01	110.9	103	98	72.7	74	50.1	87.2	93.1	ref	-0.341	-0.812	-0.246	1	-1.26663	-1.75564	-1.18591	ref	0.713	0.07	0.633	Conserved hypothetical protein.				NA
Os08t0524600-00	1	1	1	1	1	1	1	1	ref	0	0	0	1	1	1	1	ref	1	1	1	Similar to 60S ribosomal protein L32.				NA
Os01t0306800-02	583.4	532.2	564.2	505.7	373.5	382.1	369	270.7	ref	-0.061	-0.561	-0.818	1	-1.04319	-1.47529	-1.76296	ref	1	0.067	0.024	Hypothetical conserved gene.				AT4G37920
Os06t0245050-00	1	1	1.95	2.25	1.95	2.05	4.2	1.8	ref	1.067	1	1.459	1	2.09507	2	2.74918	ref	0.355	0.162	0.064	NA				NA
Os05t0589700-01	29.65	30.8	39.15	36.2	16.9	28.2	24.8	28.05	ref	0.317	-0.469	-0.196	1	1.24574	-1.38415	-1.14552	ref	0.8	0.292	0.803	Similar to cDNA, clone: J090072P03, full insert sequence.				AT3G13690
Os02t0115900-02	17.55	10.75	17	11.35	20.65	19.15	10	3.85	ref	0.016	0.534	-1.146	1	1.01115	1.44794	-2.21299	ref	1	0.662	0.232	Endosperm lumenal binding protein.				AT5G42020
Os01t0660500-00	1	1	1	1	1	1	1	1	ref	0	0	0	1	1	1	1	ref	1	1	1	Similar to 3-5 exonuclease family protein.				NA
Os10t0405932-00	1	1	1	1	1	1	1	1	ref	0	0	0	1	1	1	1	ref	1	1	1	NA				NA
Os01t0688450-00	1	1	1	1	1	1	1	1.8	ref	0	0	0.424	1	1	1	1.34164	ref	1	1	0.399	NA				NA
Os01t0697400-00	1	1.3	1	1.3	1	1	1	1	ref	0	-0.189	-0.189	1	1	-1.13997	-1.13997	ref	1	0.605	0.61	Conserved hypothetical protein.				NA
Os01t0697100-01	257.1	301.7	163.9	202.8	105.8	131.2	185	212.6	ref	-0.611	-1.241	-0.49	1	-1.52732	-2.36362	-1.40444	ref	0.21	0.008	0.121	UDP-glucuronosyl/UDP-glucosyltransferase family protein.	BP;;GO:0044407_single-species_biofilm_formation_in_or_on_host_organism AT3G57260;GO:0044413_avoidance_of_host_defenses AT2G05170;GO:0034599_cellular_response_to_oxidative_stress AT1G13290;GO:0009873_ethylene-activated_signaling_pathway AT1G42990	CC;;GO:0005758_mitochondrial_intermembrane_space AT3G15352;GO:0005576_extracellular_region AT3G12150;GO:0005782_peroxisomal_matrix AT5G43280;GO:0009986_cell_surface AT1G15950|AT4G39260;GO:0046658_anchored_component_of_plasma_membrane AT5G08000;GO:0030446_hyphal_cell_wall AT2G37330	MF;;GO:0047066_phospholipid-hydroperoxide_glutathione_peroxidase_activity AT2G25080;GO:0080043_quercetin_3-O-glucosyltransferase_activity AT1G73880;GO:0051920_peroxiredoxin_activity AT1G65980;GO:0004602_glutathione_peroxidase_activity AT5G41240;GO:0030985_high_molecular_weight_kininogen_binding AT2G37330	AT3G16520
Os02t0634900-01	363.7	344.7	340	336	323	293.5	214.6	231.9	ref	-0.067	-0.202	-0.666	1	-1.04754	-1.15029	-1.58667	ref	0.91	0.087	0.003	Proteasome subunit alpha type 2 (EC 3.4.25.1) (20S proteasome alpha subunit B) (20S proteasome subunit alpha-2).	BP;;GO:0046686_response_to_cadmium_ion AT2G21790;GO:0006096_glycolytic_process AT4G24620;GO:0009816_defense_response_to_bacterium,_incompatible_interaction AT5G27420;GO:0007030_Golgi_organization AT3G60600;GO:0046281_cinnamic_acid_catabolic_process AT4G14890;GO:0080129_proteasome_core_complex_assembly AT4G29480;GO:0006972_hyperosmotic_response AT5G46830;GO:0050793_regulation_of_developmental_proc…	CC;;GO:0009986_cell_surface AT1G15950|AT4G39260;GO:0009507_chloroplast AT1G32550;GO:0009524_phragmoplast AT5G51600;GO:0005774_vacuolar_membrane AT3G14070;GO:0019773_proteasome_core_complex,_alpha-subunit_complex AT2G33750;GO:0005634_nucleus AT1G55080;GO:0022626_cytosolic_ribosome AT4G25090;GO:0005886_plasma_membrane AT5G40380;GO:0005819_spindle AT5G11040;GO:0005739_mitochondrion AT5G46920	MF;;GO:0005515_protein_binding AT1G55080;GO:0004175_endopeptidase_activity AT2G36305;GO:0003729_mRNA_binding AT1G13900|AT4G29080;GO:0016831_carboxy-lyase_activity AT5G56260	AT1G16470
Os02t0540950-00	1	1	1	1	1	1	1	1	ref	0	0	0	1	1	1	1	ref	1	1	1	NA				NA
Os08t0128900-00	1	1	1	1	1	1	1	1	ref	0	0	0	1	1	1	1	ref	1	1	1	BTB/POZ-like domain containing protein.				AT2G39760
Os09t0426100-02	4.6	4.5	5.25	3.8	1	1	1	2.6	ref	-0.027	-2.186	-1.497	1	-1.01889	-4.55042	-2.82255	ref	1	0.03	0.091	Similar to cDNA, clone: J075189B12, full insert sequence.				NA
Os07t0185000-02	29.65	30.5	14.65	20.8	17.85	29.3	6.8	2.6	ref	-0.785	-0.395	-2.838	1	-1.72309	-1.31494	-7.15028	ref	0.703	0.832	0.021	Similar to cDNA clone:J023135J22, full insert sequence.				AT5G28080
Os01t0781700-00	1	1	1	1	1	1	1	1	ref	0	0	0	1	1	1	1	ref	1	1	1	Similar to Blast resistance protein Pi37.				AT3G14460
Os03t0401100-01	486.15	461.2	282.6	241.15	55.25	66.6	80.15	75.3	ref	-0.859	-2.965	-2.608	1	-1.81378	-7.80825	-6.09658	ref	0.043	0	0	Similar to Protein kinase domain containing protein, expressed.	BP;;GO:0048868_pollen_tube_development AT1G02140;GO:0006486_protein_glycosylation AT5G58510	CC;;GO:0005886_plasma_membrane AT5G40380;GO:0005634_nucleus AT1G55080;GO:0005829_cytosol AT4G27090	MF;;GO:0004712_protein_serine/threonine/tyrosine_kinase_activity AT4G24480;GO:0004674_protein_serine/threonine_kinase_activity AT4G24480;GO:0005524_ATP_binding AT2G33840	AT1G79570
Os11t0687200-02	3.4	4.85	2.4	2.3	4.7	1.55	3.6	2.6	ref	-0.789	-0.589	-0.409	1	-1.72788	-1.5042	-1.32777	ref	0.74	0.634	0.848	von Willebrand factor, type A domain containing protein.				NA
Os02t0543000-03	424.3	447.9	324	344.2	1187.9	1275.4	702.2	759.2	ref	-0.385	1.497	0.744	1	-1.30586	2.82255	1.67481	ref	0.061	0	0.002	Similar to Abscisic stress ripening protein 1.				NA
Os08t0425100-02	1	1	1	1	1	1	1	1	ref	0	0	0	1	1	1	1	ref	1	1	1	Similar to DRP.				AT1G59610
Os03t0362032-00	1	1	1	1	1	1	1	1	ref	0	0	0	1	1	1	1	ref	1	1	1	Terpene synthase-like domain containing protein.				AT5G23960
Os05t0484000-01	1	1	1	1	1	1	1	1	ref	0	0	0	1	1	1	1	ref	1	1	1	Conserved hypothetical protein.				NA
Os11t0213400-00	1	1	1	1	1	1	1	1
Os08t0490400-00	1	2.2	1.9	1.6	1	1	1	1	ref	0.233	-0.569	-0.569	1	1.17528	-1.48349	-1.48349	ref	1	0.409	0.412	Hypothetical gene.				NA
Os07t0102100-01	28.5	25.8	76.3	45	16	18.1	76.9	37.3	ref	1.112	-0.672	0.982	1	2.16145	-1.59328	1.9752	ref	0.364	0.396	0.196	Similar to Potassium transporter 22.				AT4G13420
Os03t0203200-02	861.35	968.55	1090.65	1366.85	557.95	667.55	682.25	741.85	ref	0.419	-0.582	-0.36	1	1.337	-1.49692	-1.28343	ref	0.328	0.052	0.181	Esterase, Alpha/beta fold hydrolase superfamily protein, Regulation of panicle structure				AT3G03990
Os11t0645301-00	1	1	1	1	1	1	1	1	ref	0	0	0	1	1	1	1	ref	1	1	1	Hypothetical gene.				NA
Os12t0637900-00	1	1	1	1	1	1	1	1	ref	0	0	0	1	1	1	1	ref	1	1	1	CHCH domain containing protein.				NA
Os07t0142000-01	47.45	43.75	32.1	29.6	8.5	11.1	16.45	11.5	ref	-0.564	-2.23	-1.728	1	-1.47836	-4.69134	-3.31268	ref	0.364	0.003	0.006	Reticulon family protein.				AT3G10260
Os10t0355800-00	5	6.3	10.4	3.5	104	66.1	111.7	143.9	ref	0.104	3.885	4.498	1	1.07475	14.7741	22.5961	ref	1	0.01	0.007	Similar to ATP synthase CF1 beta subunit.				ATCG00480
Os08t0191433-01	1.8	2.2	4.8	3.5	1	1	1	1	ref	1.042	-0.993	-0.993	1	2.05908	-1.99032	-1.99032	ref	0.066	0.016	0.017	Starch synthase, Starch biosynthesis				AT1G11720
Os05t0561000-00	1	1	1	1	1	1	1	1	ref	0	0	0	1	1	1	1	ref	1	1	1	Hypothetical protein.				AT1G78440
Os07t0687500-02	506.7	503.95	534.95	465.2	625.35	711.35	619.2	732.2	ref	-0.019	0.4	0.414	1	-1.01326	1.31951	1.33237	ref	1	0.075	0.071	Similar to Isomerase.				AT5G19370
Os05t0594800-01	131.85	134.25	126.75	102.2	90.9	86.95	75.6	83.35	ref	-0.225	-0.582	-0.745	1	-1.16878	-1.49692	-1.67597	ref	0.544	0.022	0.011	Similar to Adhesion regulating molecule conserved region family protein.	BP;;GO:0043248_proteasome_assembly AT1G47420;GO:0010388_cullin_deneddylation AT3G61140;GO:0009640_photomorphogenesis AT2G20180;GO:0006499_N-terminal_protein_myristoylation AT1G23490|AT1G59750;GO:0046331_lateral_inhibition AT1G77470|AT3G17170;GO:0043161_proteasome-mediated_ubiquitin-dependent_protein_catabolic_process AT5G65000;GO:0051604_protein_maturation AT2G45240;GO:0007155_cell_adhesion AT1G1…	CC;;GO:0034515_proteasome_storage_granule AT1G28230;GO:0008541_proteasome_regulatory_particle,_lid_subcomplex AT1G29150;GO:0005634_nucleus AT1G55080;GO:0016021_integral_component_of_membrane AT1G57750	MF;;GO:0061133_endopeptidase_activator_activity AT1G28220;GO:0043130_ubiquitin_binding AT3G58780	AT2G26590
Os09t0248050-00	1	1	1	1	1	1	1	1	ref	0	0	0	1	1	1	1	ref	1	1	1	NA				NA
Os02t0663900-02	7.05	4.25	6.65	11.1	5.7	5.8	5.5	7.05	ref	0.65	0.071	0.186	1	1.56917	1.05044	1.13761	ref	0.609	1	1	Hypothetical conserved gene.	BP;;GO:0008150_biological_process AT1G55080	CC;;GO:0009507_chloroplast AT1G32550	MF;;	AT5G39350
Os12t0173125-01	1	1	1	1	1	1	1	1	ref	0	0	0	1	1	1	1	ref	1	1	1	Hypothetical gene.				NA
Os08t0245400-01	30.5	26.95	25.5	31.2	31.9	30.9	78.2	55.5	ref	-0.024	0.131	1.2	1	-1.01677	1.09505	2.2974	ref	1	0.886	0.014	Pyridoxal phosphate-dependent transferase, major region, subdomain 1 domain containing protein.	BP;;GO:0008283_cell_proliferation AT1G55080;GO:0006306_DNA_methylation AT1G23490|AT1G59750;GO:0006270_DNA_replication_initiation AT2G16440;GO:0051567_histone_H3-K9_methylation AT5G67100;GO:0006275_regulation_of_DNA_replication AT1G33240;GO:0051726_regulation_of_cell_cycle AT5G38110;GO:0009102_biotin_biosynthetic_process AT4G32360	CC;;GO:0005739_mitochondrion AT5G46920	MF;;GO:0004015_adenosylmethionine-8-amino-7-oxononanoate_transaminase_activity AT5G57590;GO:0000287_magnesium_ion_binding AT1G23490|AT1G59750;GO:0042410_6-carboxyhexanoate-CoA_ligase_activity AT5G57590;GO:0005524_ATP_binding AT2G33840;GO:0030170_pyridoxal_phosphate_binding AT4G11280;GO:0004141_dethiobiotin_synthase_activity AT5G57590	AT5G57590
Os07t0625800-02	63.2	66.4	67.9	78.3	17.8	27.7	22.9	23.6	ref	0.171	-1.545	-1.478	1	1.12584	-2.91804	-2.78562	ref	1	0.008	0.01	Plant lipid transfer protein/Par allergen family protein.				NA
Os12t0293000-02	6.25	4.8	9.95	8.85	1.95	2.05	4.85	2.6	ref	0.777	-1.454	-0.625	1	1.71356	-2.73967	-1.54221	ref	0.414	0.033	0.279	Conserved hypothetical protein.				NA
Os01t0174000-01	53.5	45.8	44.3	47.5	205.1	271	170.8	119.7	ref	-0.11	2.252	1.53	1	-1.07923	4.76343	2.88786	ref	1	0.003	0.01	bZIP transcription factor, Homolog of Arabidopsis HY5 transcription factor	BP;;GO:0009909_regulation_of_flower_development AT4G24620;GO:0051276_chromosome_organization AT5G38110;GO:0009740_gibberellic_acid_mediated_signaling_pathway AT2G17650;GO:0008284_positive_regulation_of_cell_proliferation AT2G20020;GO:0045893_positive_regulation_of_transcription,_DNA-templated AT3G55630;GO:0010114_response_to_red_light AT2G20180;GO:0010074_maintenance_of_meristem_identity AT5G6091…	CC;;GO:0005634_nucleus AT1G55080;GO:0019722_calcium-mediated_signaling AT3G43810	MF;;GO:0005515_protein_binding AT1G55080;GO:0003700_sequence-specific_DNA_binding_transcription_factor_activity AT1G42990;GO:0003690_double-stranded_DNA_binding AT4G13850	AT5G11260
Os01t0266000-01	109.65	123.65	112.6	104.7	121.75	110.95	118.7	119.3	ref	-0.101	-0.003	0.031	1	-1.07252	-1.00208	1.02172	ref	0.795	1	1	RNA-binding protein Lupus La domain containing protein.	BP;;GO:0070370_cellular_heat_acclimation AT5G07100;GO:0061014_positive_regulation_of_mRNA_catabolic_process AT1G31280	CC;;GO:0000932_cytoplasmic_mRNA_processing_body AT5G19400;GO:0010494_cytoplasmic_stress_granule AT5G13570;GO:0005634_nucleus AT1G55080;GO:0005844_polysome AT2G45690;GO:0005829_cytosol AT4G27090	MF;;GO:0003729_mRNA_binding AT1G13900|AT4G29080;GO:0005515_protein_binding AT1G55080	AT5G21160
Os09t0460200-00	1	1	1	1	1	1	1	1	ref	0	0	0	1	1	1	1	ref	1	1	1	Similar to Transport protein.				AT2G21630
Os01t0232450-01	1	1	1	1	2.9	1	1	1.8	ref	0	0.768	0.424	1	1	1.70291	1.34164	ref	1	0.474	0.831	Conserved hypothetical protein.				AT3G16270
Os08t0272601-00	1	1	1	1	1	1	2.3	1	ref	0	0	0.601	1	1	1	1.51677	ref	1	1	0.399	NA				NA
Os07t0529700-01	26.85	22.8	38.7	33.35	86.2	70.35	102.65	124.15	ref	0.538	1.654	2.19	1	1.45196	3.14705	4.56305	ref	0.248	0.003	0.001	Similar to Xyloglucan endotransglucosylase/hydrolase 1.				NA
Os03t0283400-01	62.8	64.65	50.9	54.75	118.9	131.2	80.1	97.5	ref	-0.271	0.971	0.472	1	-1.20664	1.9602	1.38703	ref	0.394	0.004	0.039	Conserved hypothetical protein.				NA
Os04t0486350-00	1	1.3	1.45	1	1	1	1	1	ref	0.079	-0.189	-0.189	1	1.05629	-1.13997	-1.13997	ref	1	0.729	0.733	Hypothetical protein.				NA
Os01t0963900-00	10.7	5.1	6.7	7.9	2.9	4.2	2.3	8.3	ref	-0.022	-1.082	-0.758	1	-1.01537	-2.11697	-1.69114	ref	1	0.409	0.631	NA				NA
Os09t0518000-00	655.3	683.2	476.6	713.2	4029.7	5493.7	4162	4359.1	ref	-0.199	2.814	2.67	1	-1.1479	7.03232	6.36429	ref	1	0.002	0.002	Similar to indole-3-acetate beta-glucosyltransferase.				AT2G43840
Os01t0546400-01	20.4	22.2	15.1	11.1	1	4.2	2.3	1.8	ref	-0.717	-3.376	-3.387	1	-1.64376	-10.3819	-10.4614	ref	0.929	0.027	0.028	Protein of unknown function DUF6, transmembrane domain containing protein.				AT5G64700
Os11t0171400-02	65.6	66.2	58.9	73.9	89.95	64.55	82.7	64.4	ref	0.002	0.21	0.147	1	1.00139	1.15669	1.10726	ref	1	0.692	0.89	Integrator complex, subunit 3 domain containing protein.				AT4G14590
Os08t0491000-01	36.15	34.05	35.4	61.95	42.15	49	52.45	41.4	ref	0.417	0.373	0.409	1	1.33515	1.29504	1.32777	ref	0.73	0.512	0.459	Hypothetical conserved gene.				NA
Os03t0645100-02	546.3	600.05	558.5	551.95	323	361.25	275.7	304.25	ref	-0.044	-0.745	-0.983	1	-1.03097	-1.67597	-1.97657	ref	1	0.004	0.002	Similar to pyruvate dehydrogenase E1 component subunit beta.				AT1G30120
Os11t0540050-00	1	1.6	1	1	2.9	3.1	1	1	ref	-0.339	1.245	-0.339	1	-1.26488	2.37019	-1.26488	ref	0.68	0.017	0.404	NA				NA
Os01t0540900-00	1	1	1	1	1	1	1	1	ref	0	0	0	1	1	1	1	ref	1	1	1	NA				NA
Os01t0587000-01	385.5	413.15	474.2	390.35	329.55	321.2	223.6	278.35	ref	0.108	-0.295	-0.678	1	1.07773	-1.22689	-1.59992	ref	1	0.238	0.029	Similar to Vacuolar ATP synthase subunit d (EC 3.6.3.14) (V-ATPase d subunit) (Vacuolar proton pump d subunit) (V-ATPase 41 KDa accessory protein) (DVA41).	BP;;GO:0015991_ATP_hydrolysis_coupled_proton_transport AT1G19910	CC;;GO:0033179_proton-transporting_V-type_ATPase,_V0_domain AT1G19910;GO:0009506_plasmodesma AT4G27090;GO:0005774_vacuolar_membrane AT3G14070;GO:0005794_Golgi_apparatus AT4G27090	MF;;GO:0046961_proton-transporting_ATPase_activity,_rotational_mechanism AT3G28715	AT3G28715
Os03t0383800-01	108.45	97.7	96.6	109.75	153.55	123.2	93	108.8	ref	0	0.418	-0.033	1	1	1.33607	-1.02314	ref	1	0.119	1	Similar to SAP domain containing protein, expressed.				NA
Os06t0295000-01	1	1	1	1	1	1	1	1	ref	0	0	0	1	1	1	1	ref	1	1	1	Hypothetical conserved gene.				NA
Os01t0496800-00	5	5.1	9.5	9.2	8.5	9.5	3.6	4.2	ref	0.889	0.831	-0.377	1	1.85189	1.77892	-1.29864	ref	0.02	0.004	0.043	NA				NA
Os09t0340400-01	791.1	705.6	745	657.8	1137.4	995.8	1137.1	1020.1	ref	-0.094	0.51	0.528	1	-1.06733	1.42405	1.44193	ref	1	0.033	0.031	Conserved hypothetical protein.				NA
Os06t0685100-00	1	1	1	1	1	1	1	1	ref	0	0	0	1	1	1	1	ref	1	1	1	Similar to COBRA-like protein 10 precursor.				AT3G20580
Os03t0143900-00	5.8	5.1	5.7	4.8	27.2	26.6	17.7	23.6	ref	-0.056	2.306	1.91	1	-1.03958	4.9451	3.75809	ref	1	0.001	0.002	Plant disease resistance response protein family protein.				AT4G13580
Os12t0503300-00	1	1.6	1.45	1.3	13.15	19.7	10	9.05	ref	0.118	3.67	2.911	1	1.08523	12.7286	7.52139	ref	1	0.002	0.003	Similar to Ureide permease 2.				AT2G03590
Os11t0241832-00	1	1	1	1	1	1	1	1	ref	0	0	0	1	1	1	1	ref	1	1	1	Protein of unknown function DUF538 domain containing protein.				NA
Os08t0178700-01	114.1	134.8	126.3	133.6	197.6	179.3	194	195.6	ref	0.067	0.602	0.651	1	1.04754	1.51782	1.57026	ref	1	0.011	0.009	Similar to Calmodulin-binding diacylglycerol kinase.				AT2G20900
Os06t0224400-01	150.4	164.3	165.8	191.5	173.2	196.3	131	130.2	ref	0.181	0.23	-0.267	1	1.13367	1.17283	-1.2033	ref	0.604	0.186	0.135	Mitochodrial transcription termination factor-related family protein.				AT5G07900
Os07t0131200-00	1	1	1	1	1	1	1	1	ref	0	0	0	1	1	1	1	ref	1	1	1	NA				AT5G61520
Os02t0468100-00	1	1	1	1.6	1	1	1	1.8	ref	0.339	0	0.424	1	1.26488	1	1.34164	ref	0.962	1	0.548	Similar to Wax synthase isoform 1.				AT5G55350
Os01t0631000-00	1	1	1	1	1	1	1	1	ref	0	0	0	1	1	1	1	ref	1	1	1	NA				NA
Os04t0517400-01	1	1	1	1	1	1	1	1	ref	0	0	0	1	1	1	1	ref	1	1	1	Similar to Plant glycogenin-like starch initiation protein (Fragment).				AT5G18480
Os08t0438600-01	15.5	16.3	10.4	5.4	2.9	5.3	4.9	5.8	ref	-1.085	-2.019	-1.576	1	-2.12138	-4.05303	-2.98142	ref	0.378	0.028	0.06	Exostosin-like family protein.				AT3G45400
Os01t0624000-03	1	1	1	1	1	1	1	1	ref	0	0	0	1	1	1	1	ref	1	1	1	Similar to Neutral ceramidase.				AT1G07380
Os09t0374900-00	1	1	1	1	1	1	1	1	ref	0	0	0	1	1	1	1	ref	1	1	1	Six-bladed beta-propeller, TolB-like domain containing protein.				AT3G57030
Os08t0449500-02	234.05	211.75	204.9	213.75	452.2	427.95	410.15	364	ref	-0.089	0.983	0.795	1	-1.06363	1.97657	1.73508	ref	0.88	0.002	0.003	Conserved hypothetical protein.				NA
Os02t0603900-00	1	1	1	1	1	1	1	1	ref	0	0	0	1	1	1	1	ref	1	1	1	Hypothetical protein.				NA
Os03t0216400-01	4.2	5.1	1	4.8	2.9	1	3.6	1.8	ref	-1.079	-1.442	-0.862	1	-2.11257	-2.71697	-1.81756	ref	0.87	0.404	0.72	Pentatricopeptide repeat domain containing protein.				AT4G21300
Os10t0150700-01	5040.3	6178.65	3605.55	4326.45	998.85	1058.75	663	867.45	ref	-0.499	-2.44	-2.879	1	-1.41323	-5.42642	-7.3564	ref	0.334	0.001	0.001	Protein of unknown function DUF1210 family protein.				NA
Os03t0607200-01	20.35	14.85	19.35	18.6	32.85	50.1	17.7	7.85	ref	0.126	1.223	-0.56	1	1.09126	2.33432	-1.47427	ref	1	0.133	0.532	Gibberellin regulated protein family protein.				NA
Os10t0502600-01	97.55	81.2	71.15	75.8	76.8	73.05	63.4	75.7	ref	-0.277	-0.249	-0.361	1	-1.21167	-1.18838	-1.28432	ref	0.472	0.262	0.116	Cytochrome b5 domain containing protein.				AT3G48890
Os01t0770150-00	5	2.2	1	1.6	1	1	1	1	ref	-1.391	-1.73	-1.73	1	-2.6226	-3.31728	-3.31728	ref	0.262	0.05	0.052	NA				NA
Os12t0149900-02	60	74.1	108.4	104.1	180.7	170.7	137.4	164.1	ref	0.672	1.397	1.171	1	1.59328	2.63353	2.25168	ref	0.097	0.003	0.005	IQ calmodulin-binding region domain containing protein.				AT3G52870
Os07t0249600-01	65.65	54.95	46.7	48.15	109.6	137.1	78.2	93.45	ref	-0.341	1.029	0.509	1	-1.26663	2.04061	1.42306	ref	0.491	0.011	0.088	Dcp1-like decapping family protein.	BP;;GO:2000637_positive_regulation_of_gene_silencing_by_miRNA AT2G29200;GO:0000290_deadenylation-dependent_decapping_of_nuclear-transcribed_mRNA AT5G54960;GO:0034428_nuclear-transcribed_mRNA_catabolic_process,_exonucleolytic,_5'-3' AT1G08370;GO:0006397_mRNA_processing AT1G02140;GO:0045451_pole_plasm_oskar_mRNA_localization AT1G02140;GO:0000184_nuclear-transcribed_mRNA_catabolic_process,_nonsense-…	CC;;GO:0000932_cytoplasmic_mRNA_processing_body AT5G19400;GO:0043186_P_granule AT1G31290;GO:0005634_nucleus AT1G55080;GO:0005829_cytosol AT4G27090;GO:0098745_Dcp1-Dcp2_complex AT5G13570;GO:0010494_cytoplasmic_stress_granule AT5G13570	MF;;GO:0003729_mRNA_binding AT1G13900|AT4G29080;GO:0042803_protein_homodimerization_activity AT1G15950|AT4G39260;GO:1990521_m7G(5')pppN_diphosphatase_activator_activity AT5G13570	AT1G08370
Os01t0134900-01	26	25.8	18	17.3	6.6	6.3	3.6	5	ref	-0.554	-2.006	-2.61	1	-1.46815	-4.01667	-6.10504	ref	0.21	0.001	0.001	(1,4)-beta-xylan endohydrolase, isoenzyme X-II (EC 3.2.1.8) (Fragment).				AT1G58370
Os03t0193600-00	1	1	1	1	1	1	1	3.4	ref	0	0	0.883	1	1	1	1.84421	ref	1	1	0.399	Transcription factor TFIIB domain containing protein.	BP;;GO:0006355_regulation_of_transcription,_DNA-templated AT1G55080;GO:0009960_endosperm_development AT1G26830;GO:0000769_syncytium_formation_by_mitosis_without_cytokinesis AT3G29380;GO:0010440_stomatal_lineage_progression AT2G22490;GO:0010183_pollen_tube_guidance AT1G02140;GO:0046686_response_to_cadmium_ion AT2G21790;GO:0080092_regulation_of_pollen_tube_growth AT1G50610;GO:0003743_translation_in…	CC;;GO:0005737_cytoplasm AT3G14070;GO:0005634_nucleus AT1G55080	MF;;GO:0008270_zinc_ion_binding AT4G31450;GO:0017025_TBP-class_protein_binding AT1G09100	AT3G10330
Os02t0715250-00	1	1.3	1	1	1	1	1	2.6	ref	-0.189	-0.189	0.5	1	-1.13997	-1.13997	1.41421	ref	1	1	0.617	Hypothetical genes.				NA
Os02t0174800-01	13.95	14.55	11.85	10.1	6.6	9	8.1	2.2	ref	-0.381	-0.886	-1.755	1	-1.30224	-1.84805	-3.37526	ref	1	0.45	0.127	Protein of unknown function DUF581 family protein.				NA
Os03t0316550-00	4.2	2.2	1	2.9	6.6	1	7.4	9.9	ref	-0.836	-0.243	1.494	1	-1.78509	-1.18345	2.81669	ref	1	1	0.455	NA				NA
Os06t0704400-01	149.6	156.05	154.05	154.05	95.55	105.1	124.55	101.55	ref	0.012	-0.609	-0.442	1	1.00835	-1.5252	-1.35849	ref	1	0.016	0.044	Transposase, MuDR, plant domain containing protein.				AT1G06740
Os01t0706400-01	39.4	52.3	26.4	60.05	497.1	577.4	323.3	441.5	ref	-0.189	3.561	3.057	1	-1.13997	11.8023	8.3224	ref	1	0.005	0.009	Protein of unknown function DUF292, eukaryotic domain containing protein.				AT2G19710
Os04t0415401-01	27.7	32.8	18.9	22.4	12.2	8.5	7.4	2.6	ref	-0.551	-1.566	-2.781	1	-1.4651	-2.96083	-6.87329	ref	0.922	0.106	0.022	Conserved hypothetical protein.				NA
Os07t0411832-00	1	1	1	1	1	1	1	1	ref	0	0	0	1	1	1	1	ref	1	1	1	NA				NA
Os02t0742700-00	11.5	10.4	15.1	11.7	4.7	1	1	1.8	ref	0.281	-2.335	-3.027	1	1.21504	-5.04551	-8.15113	ref	1	0.104	0.054	Conserved hypothetical protein.	BP;;GO:0046685_response_to_arsenic-containing_substance AT1G79000|AT2G21045;GO:0009736_cytokinin-activated_signaling_pathway AT1G78080;GO:0000041_transition_metal_ion_transport AT4G25090	CC;;GO:0005576_extracellular_region AT3G12150;GO:0005634_nucleus AT1G55080	MF;;GO:0016301_kinase_activity AT4G24480	AT1G60060
Os09t0543100-03	90.25	88.55	105.05	73.3	103.95	97.6	73.05	75.7	ref	-0.027	0.172	-0.266	1	-1.01889	1.12662	-1.20247	ref	1	0.657	0.399	Similar to predicted protein.				NA
Os05t0322900-03	86.25	105.95	61.75	70.45	1369.5	1409.45	1090.8	1135.15	ref	-0.535	3.861	3.541	1	-1.44894	14.5304	11.6398	ref	0.12	0	0	Similar to WRKY transcription factor 45.				NA
Os04t0110500-02	34.9	28.1	64.1	71.4	332.4	337.2	35.7	42.2	ref	1.111	3.418	0.31	1	2.15995	10.6886	1.23971	ref	0.031	0	0.208	Pentatricopeptide repeat domain containing protein.				AT3G29230
Os04t0290450-01	36.5	24	19.8	16.7	16	18.1	30.6	31.7	ref	-0.703	-0.798	0.074	1	-1.62789	-1.73869	1.05263	ref	0.254	0.061	1	Hypothetical protein.				NA
Os10t0373250-00	1	1	1	1	1	1	1	1	ref	0	0	0	1	1	1	1	ref	1	1	1	NA				NA
Os12t0477200-00	5.8	3.4	4.8	3.5	16	14.9	16.4	9.1	ref	-0.116	1.798	1.46	1	-1.08373	3.47738	2.75108	ref	1	0.034	0.063	Hypothetical conserved gene.				AT5G64740
Os06t0539100-00	1	1	1	1	1	1	1	1	ref	0	0	0	1	1	1	1	ref	1	1	1	Hypothetical conserved gene.				NA
Os01t0357400-01	1	1	1	1	1	1	1	1	ref	0	0	0	1	1	1	1	ref	1	1	1	Similar to Alpha-amylase.				NA
Os02t0825166-00	1	1	1	1	1	1	1	1
Os09t0115900-01	29.7	29.3	77.3	80.5	115.2	149.9	108.45	107.2	ref	1.419	2.155	1.87	1	2.674	4.45369	3.65533	ref	0.014	0.001	0.001	EF-HAND 1 domain containing protein.				NA
Os07t0452400-01	72.1	60.55	70.2	59.45	34.7	35.7	33.15	41	ref	-0.032	-0.909	-0.842	1	-1.02243	-1.87774	-1.79253	ref	1	0.014	0.018	3'-5' exonuclease domain containing protein.	BP;;	CC;;GO:0005634_nucleus AT1G55080	MF;;GO:0003676_nucleic_acid_binding AT4G27090;GO:0008408_3'-5'_exonuclease_activity AT1G08260	AT5G24340
Os04t0447566-00	1	1	1	1	1	1	1	1	ref	0	0	0	1	1	1	1	ref	1	1	1	Hypothetical gene.				AT1G59960
Os03t0636800-01	2.6	2.2	3.8	3.5	21.6	14.9	4.9	5.8	ref	0.609	2.907	1.156	1	1.5252	7.50057	2.22839	ref	0.304	0.001	0.019	LSTK-1-like kinase.	BP;;GO:0042981_regulation_of_apoptotic_process AT3G55630;GO:0051510_regulation_of_unidimensional_cell_growth AT3G04710;GO:0007346_regulation_of_mitotic_cell_cycle AT5G38110;GO:0009555_pollen_development AT5G20850;GO:0051302_regulation_of_cell_division AT1G28230;GO:0023014_signal_transduction_by_protein_phosphorylation AT4G22340;GO:0045995_regulation_of_embryonic_development AT1G02140;GO:0007009_p…	CC;;GO:0031098_stress-activated_protein_kinase_signaling_cascade AT1G51660;GO:0005730_nucleolus AT1G02140;GO:0005886_plasma_membrane AT5G40380;GO:0005829_cytosol AT4G27090	MF;;GO:0004674_protein_serine/threonine_kinase_activity AT4G24480;GO:0032147_activation_of_protein_kinase_activity AT5G67080;GO:0005515_protein_binding AT1G55080	AT3G04810
Os07t0623000-01	270	312.9	212	263.1	156.4	191	150.3	181.1	ref	-0.299	-0.75	-0.817	1	-1.23029	-1.68179	-1.76174	ref	0.662	0.039	0.032	Protein of unknown function DUF343 family protein.	BP;;GO:0042127_regulation_of_cell_proliferation AT1G55080;GO:0051726_regulation_of_cell_cycle AT5G38110;GO:0035265_organ_growth AT1G50030	CC;;GO:0005829_cytosol AT4G27090	MF;;GO:0003674_molecular_function AT1G55080	AT1G22270
Os01t0193400-01	1	1	1	1.6	1	1	1	1	ref	0.339	0	0	1	1.26488	1	1	ref	0.674	1	1	TNFR/CD27/30/40/95 cysteine-rich region domain containing protein.				NA
Os08t0433350-00	1.8	2.2	1.9	1.6	1	1	1	1	ref	-0.191	-0.993	-0.993	1	-1.14155	-1.99032	-1.99032	ref	0.674	0.006	0.006	Similar to photosystem II protein I.				NA
Os11t0217101-00	56.7	58.2	49	63.2	177	216.6	138.7	148	ref	-0.046	1.769	1.319	1	-1.0324	3.40818	2.49493	ref	1	0.002	0.005	NA				NA
Os06t0540200-00	1	1	1	1	1	1	1	1	ref	0	0	0	1	1	1	1	ref	1	1	1	Zinc finger, RING-type domain containing protein.				NA
Os06t0326500-02	79.75	102.4	58.4	63.2	33.75	70.9	46.05	57.95	ref	-0.573	-0.885	-0.807	1	-1.48761	-1.84676	-1.74957	ref	0.696	0.191	0.238	Similar to mitochondrial glycoprotein.				NA
Os03t0796501-00	925.95	994.2	746.4	857.1	521.45	706.55	274.4	310.7	ref	-0.263	-0.661	-1.716	1	-1.19997	-1.58118	-3.28524	ref	0.674	0.05	0.003	Similar to 60S ribosomal protein L4 (L1).	BP;;GO:0001510_RNA_methylation AT4G27090;GO:0009664_plant-type_cell_wall_organization AT4G24620;GO:0002181_cytoplasmic_translation AT1G13300|AT3G46100;GO:0009220_pyrimidine_ribonucleotide_biosynthetic_process AT3G23580;GO:0042545_cell_wall_modification AT5G07430	CC;;GO:0009507_chloroplast AT1G32550;GO:0009506_plasmodesma AT4G27090;GO:0005618_cell_wall AT5G07430;GO:0005886_plasma_membrane AT5G40380;GO:0005773_vacuole AT3G14070;GO:0005730_nucleolus AT1G02140;GO:0022625_cytosolic_large_ribosomal_subunit AT4G27090	MF;;GO:0044822_poly(A)_RNA_binding AT4G27090;GO:0003735_structural_constituent_of_ribosome AT4G27090	AT3G09630
Os01t0830700-02	48.7	54.7	72.6	80.2	113.3	148.3	88.5	92.2	ref	0.564	1.329	0.807	1	1.47836	2.51228	1.74957	ref	0.176	0.004	0.019	Protein of unknown function DUF231, plant domain containing protein.				AT3G55990
Os08t0232000-01	47.05	42.6	37.75	43.75	29.1	19.65	18.35	16.35	ref	-0.14	-0.905	-1.37	1	-1.10191	-1.87254	-2.58471	ref	1	0.037	0.011	Similar to Glucose-6-phosphate isomerase.				NA
Os04t0403200-01	132.7	151.4	103.7	164.4	266.8	310.5	398.6	475.8	ref	-0.118	1.022	1.619	1	-1.08523	2.03073	3.07162	ref	1	0.043	0.011	Zinc finger, RING-type domain containing protein.				NA
Os07t0188901-00	1	1	1	2.3	1	1	1	1	ref	0.601	0	0	1	1.51677	1	1	ref	0.674	1	1	NA				NA
Os10t0149200-01	7.45	6	6.65	9.5	1.95	2.6	2.3	1	ref	0.25	-1.57	-2.14	1	1.18921	-2.96905	-4.40762	ref	1	0.071	0.031	Protein of unknown function DUF1210 family protein.				NA
Os02t0646200-01	26	41.7	34.9	59.5	175.1	212.3	194	217.4	ref	0.469	2.55	2.641	1	1.38415	5.85634	6.23764	ref	0.765	0.008	0.007	Zinc finger, B-box domain containing protein.	BP;;GO:0080167_response_to_karrikin AT2G26250;GO:0009641_shade_avoidance AT1G78600;GO:2000306_positive_regulation_of_photomorphogenesis AT4G39070;GO:0010200_response_to_chitin AT4G28350;GO:1900458_negative_regulation_of_brassinosteroid_mediated_signaling_pathway AT4G39070	CC;;GO:0005634_nucleus AT1G55080	MF;;GO:0005515_protein_binding AT1G55080;GO:0008270_zinc_ion_binding AT4G31450;GO:0003700_sequence-specific_DNA_binding_transcription_factor_activity AT1G42990	AT1G75540
Os03t0695600-03	404.1	403.7	388.1	481.8	637.5	651	338.1	372.4	ref	0.098	0.674	-0.187	1	1.07029	1.59549	-1.13839	ref	1	0.014	0.362	Proteasome subunit beta type 2 (EC 3.4.25.1) (20S proteasome alpha subunit D) (20S proteasome subunit beta-4).				AT3G22630
Os08t0119500-01	54.3	62.3	73.5	65.7	55.3	65	96.2	72.1	ref	0.257	0.044	0.518	1	1.19499	1.03097	1.43197	ref	0.709	1	0.11	Methyltransferase type 11 domain containing protein.	BP;;GO:0008168_methyltransferase_activity AT2G20020	CC;;GO:0005576_extracellular_region AT3G12150	MF;;	AT1G24480
Os02t0829000-01	251.05	211.2	132.8	99.7	49.7	44.2	10.65	18.35	ref	-1.001	-2.297	-4.042	1	-2.00139	-4.91435	-16.4726	ref	0.241	0.007	0.001	Hypothetical gene.				NA
Os04t0224900-01	128.65	143.1	186.05	150	249.05	241.7	290.5	242.45	ref	0.3	0.855	0.968	1	1.23114	1.80876	1.95613	ref	0.5	0.014	0.01	FAD-dependent glycerol-3-phosphate dehydrogenase domain containing protein.	BP;;GO:0006072_glycerol-3-phosphate_metabolic_process AT5G40610;GO:0006007_glucose_catabolic_process AT4G24620;GO:0019761_glucosinolate_biosynthetic_process AT2G30870;GO:0019563_glycerol_catabolic_process AT3G10370;GO:0006127_glycerophosphate_shuttle AT3G10370;GO:0015824_proline_transport AT1G58360	CC;;GO:0005743_mitochondrial_inner_membrane AT4G22340	MF;;GO:0052591_sn-glycerol-3-phosphate:ubiquinone-8_oxidoreductase_activity AT3G10370	AT3G10370
Os02t0697650-00	1.8	1	1	1	1	1	1	1	ref	-0.424	-0.424	-0.424	1	-1.34164	-1.34164	-1.34164	ref	0.674	0.396	0.399	Hypothetical gene.				AT3G03060
Os04t0501800-00	72.1	70	78.2	81.5	47.8	82.1	61.5	60.8	ref	0.168	-0.181	-0.216	1	1.1235	-1.13367	-1.16151	ref	1	0.853	0.758	Protein of unknown function DUF1068 family protein.	BP;;GO:0043182_vacuolar_sequestering_of_sodium_ion AT1G29060;GO:0042538_hyperosmotic_salinity_response AT5G46830	CC;;GO:0005768_endosome AT4G38500;GO:0005802_trans-Golgi_network AT4G38500;GO:0005783_endoplasmic_reticulum AT1G57750	MF;;GO:0003674_molecular_function AT1G55080	AT4G30996
Os07t0617700-01	30.9	46.4	26.4	36.8	102.1	199.5	78.2	59.9	ref	-0.281	1.914	0.854	1	-1.21504	3.76853	1.80751	ref	1	0.031	0.252	Cyclin-like F-box domain containing protein.				AT4G33160
Os04t0611600-00	1	1	1	1	1	1	1	1	ref	0	0	0	1	1	1	1	ref	1	1	1	Hypothetical protein.				AT4G19610
Os05t0508800-01	135.1	159.9	158.75	156.85	224.75	281.15	156.65	183.9	ref	0.102	0.774	0.208	1	1.07326	1.71	1.15509	ref	1	0.022	0.467	Similar to H1flk (Fragment).				AT1G06750
Os02t0166501-00	3	1	1.95	3.85	1	1	1	1.4	ref	0.662	-0.792	-0.55	1	1.58227	-1.73147	-1.46409	ref	0.911	0.512	0.739	Hypothetical conserved gene.				NA
Os10t0576600-01	117.35	105.65	114.5	156.85	52.5	55.45	109.1	89.4	ref	0.267	-1.045	-0.173	1	1.2033	-2.06337	-1.1274	ref	0.709	0.016	0.697	Tetratricopeptide-like helical domain containing protein.				AT4G17940
Os06t0125200-01	1.8	1.9	6.7	9.5	7.55	10.05	11.25	11.1	ref	2.109	2.236	2.595	1	4.31392	4.71089	6.04189	ref	0.019	0.003	0.002	Protein of unknown function DUF581 family protein.				NA
Os04t0374200-00	1	1	1	1	1	1	1	1	ref	0	0	0	1	1	1	1	ref	1	1	1	NA				AT5G66280
Os03t0754300-01	89.85	80	123.9	72.35	36.55	20.2	35.1	28.9	ref	0.159	-1.642	-1.412	1	1.11651	-3.12098	-2.66106	ref	1	0.04	0.064	Conserved hypothetical protein.				NA
Os03t0305550-00	1	1.6	1	1	2.85	1	2.3	1	ref	-0.339	0.416	0.262	1	-1.26488	1.33422	1.19914	ref	1	0.919	1	Hypothetical gene.				NA
Os03t0376600-01	756.3	777.85	897.55	685.8	403.5	412.5	526.6	424.5	ref	0.033	-0.911	-0.698	1	1.02314	-1.88035	-1.62225	ref	1	0.017	0.039	Similar to 29 kDa ribonucleoprotein, chloroplast precursor (RNA-binding protein cp29).	BP;;GO:0007623_circadian_rhythm AT1G15950|AT4G39260;GO:0043489_RNA_stabilization AT3G22470;GO:0009631_cold_acclimation AT4G13850;GO:0008380_RNA_splicing AT1G02140	CC;;GO:0009570_chloroplast_stroma AT4G24620;GO:0030529_ribonucleoprotein_complex AT1G02140;GO:0009534_chloroplast_thylakoid AT2G45180	MF;;GO:0000166_nucleotide_binding AT2G33840;GO:0008266_poly(U)_RNA_binding AT1G20020	AT2G37220
Os10t0493600-02	528.9	531.05	760.55	692.1	663.7	661.15	656.55	699.1	ref	0.453	0.322	0.354	1	1.36888	1.25006	1.2781	ref	0.027	0.013	0.011	Alpha-galactosidase (EC 3.2.1.22).				AT5G08370
Os02t0599100-00	1	1	1	1	1	1	1	1	ref	0	0	0	1	1	1	1	ref	1	1	1	Hypothetical conserved gene.				AT3G48470
Os09t0322600-01	1	1	1	1	1	1	1	1	ref	0	0	0	1	1	1	1	ref	1	1	1	Hypothetical gene.				NA
Os01t0249900-01	8.3	5.1	1.9	2.3	2.9	4.2	1	1	ref	-1.638	-0.899	-2.702	1	-3.11234	-1.86477	-6.50703	ref	0.081	0.102	0.004	Protein of unknown function DUF573 family protein.				NA
Os11t0312280-00	1	1	1	1	1	1	1	1	ref	0	0	0	1	1	1	1	ref	1	1	1	NA				NA
Os06t0142700-01	96.3	92.7	94.25	105.65	31.9	60.75	37.65	38.15	ref	0.079	-1.102	-1.318	1	1.05629	-2.14652	-2.4932	ref	1	0.063	0.039	Cytochrome c oxidase, subunit Vb family protein.				AT3G15640
Os12t0539150-00	1	1	1	1	1	1.55	1	1	ref	0	0.316	0	1	1	1.24487	1	ref	1	0.396	1	NA				NA
Os05t0230600-01	183.15	205.3	221.85	217.25	156.35	134.4	138.65	142.7	ref	0.179	-0.42	-0.463	1	1.1321	-1.33793	-1.37841	ref	0.548	0.03	0.023	DUF1620-containing and WD40-like repeat protein, Scaffold protein for assembly of the restoration of fertility complex	BP;;	CC;;GO:0006888_ER_to_Golgi_vesicle-mediated_transport AT1G23490|AT1G59750;GO:0005794_Golgi_apparatus AT4G27090;GO:0005783_endoplasmic_reticulum AT1G57750;GO:0005774_vacuolar_membrane AT3G14070;GO:0009507_chloroplast AT1G32550	MF;;GO:0003824_catalytic_activity AT5G11110	AT5G11560
Os02t0742351-00	1	1	1	1	1	2.05	1.65	1	ref	0	0.518	0.361	1	1	1.43197	1.28432	ref	1	0.514	0.737	Hypothetical genes.				NA
Os02t0312550-00	1	3.4	1.9	1	1	1	1	1	ref	-0.42	-0.883	-0.883	1	-1.33793	-1.84421	-1.84421	ref	1	0.467	0.47	Hypothetical protein.				NA
Os05t0459400-01	2.6	3.4	5.7	6	31	33	7.4	12.3	ref	0.976	3.427	1.682	1	1.967	10.7555	3.20872	ref	0.204	0.001	0.013	Kinesin, motor region domain containing protein.				AT5G02370
Os07t0452700-02	56.35	54.05	43.35	39.35	13.15	16.45	15.15	15.1	ref	-0.418	-1.908	-1.867	1	-1.33607	-3.75288	-3.64773	ref	0.202	0.001	0.001	Conserved hypothetical protein.				NA
Os02t0156400-01	21.2	21.6	23.6	31.2	10.4	3.1	15.2	13.1	ref	0.343	-1.914	-0.601	1	1.26839	-3.76853	-1.51677	ref	1	0.081	0.647	Leucine-rich repeat, N-terminal domain containing protein.				AT1G17240
Os03t0392000-00	1	1.6	1	1	1	1	1	1	ref	-0.339	-0.339	-0.339	1	-1.26488	-1.26488	-1.26488	ref	0.674	0.396	0.399	Cyclin, N-terminal domain containing protein.	BP;;GO:0045736_negative_regulation_of_cyclin-dependent_protein_serine/threonine_kinase_activity AT2G22490;GO:0042127_regulation_of_cell_proliferation AT1G55080;GO:0051301_cell_division AT5G38110;GO:0048316_seed_development AT1G02140;GO:0010089_xylem_development AT1G30080;GO:0010440_stomatal_lineage_progression AT2G22490;GO:0042023_DNA_endoreduplication AT1G33240;GO:0044036_cell_wall_macromolecule…	CC;;GO:0005634_nucleus AT1G55080	MF;;GO:0016538_cyclin-dependent_protein_serine/threonine_kinase_regulator_activity AT5G43080	AT2G22490
Os08t0178100-01	58.4	55.8	72.6	69.5	79.6	86.4	60.2	60.8	ref	0.315	0.539	0.084	1	1.24401	1.45297	1.05995	ref	0.054	0.002	0.347	Pep3/Vps18/deep orange domain containing protein.	BP;;GO:0009630_gravitropism AT2G20180;GO:0008284_positive_regulation_of_cell_proliferation AT2G20020;GO:0016192_vesicle-mediated_transport AT4G27420	CC;;GO:0006886_intracellular_protein_transport AT2G26170	MF;;GO:0008270_zinc_ion_binding AT4G31450	AT1G12470
Os06t0264300-01	1	2.8	1	1	2.9	7.4	3.6	1.8	ref	-0.743	1.469	0.605	1	-1.67365	2.7683	1.52098	ref	0.932	0.254	0.771	Similar to RAD23, isoform I.				AT5G38470
Os01t0299801-00	1	1	1	1	1	1	1	1	ref	0	0	0	1	1	1	1	ref	1	1	1	Conserved hypothetical protein.				NA
Os06t0104400-02	125.4	136.3	176.6	214.7	131.1	119.45	33.8	38.55	ref	0.575	-0.063	-1.857	1	1.48968	-1.04464	-3.62254	ref	0.12	1	0.001	IQ calmodulin-binding region domain containing protein.				NA
Os04t0668900-01	60	73.5	61.3	55.1	330.5	310.5	152.8	131.8	ref	-0.192	2.27	1.096	1	-1.14235	4.82323	2.13761	ref	0.706	0.001	0.005	Protein similar to plastid terminal oxidase, Carotenoid and strigolactone synthesis	BP;;GO:0009266_response_to_temperature_stimulus AT2G46790;GO:0016117_carotenoid_biosynthetic_process AT2G26170;GO:0009644_response_to_high_light_intensity AT3G04710;GO:0045892_negative_regulation_of_transcription,_DNA-templated AT3G55630;GO:0009658_chloroplast_organization AT2G20020	CC;;GO:0070469_respiratory_chain AT5G66760;GO:0016023_cytoplasmic_membrane-bounded_vesicle AT3G14070;GO:0005739_mitochondrion AT5G46920;GO:0016021_integral_component_of_membrane AT1G57750;GO:0046862_chromoplast_membrane AT4G22260;GO:0009535_chloroplast_thylakoid_membrane AT2G05100	MF;;GO:0009916_alternative_oxidase_activity AT3G22370;GO:0046872_metal_ion_binding AT1G32550	AT4G22260
Os07t0664000-00	42.2	44.6	33	29.3	23.5	14.9	15.2	4.2	ref	-0.48	-1.213	-2.441	1	-1.39474	-2.31819	-5.43018	ref	1	0.288	0.056	Similar to Oxidoreductase, short chain dehydrogenase/reductase family protein, expressed.				AT4G03140
Os01t0738000-01	90.7	73.5	54.7	68.9	21.6	25.5	15.2	19.6	ref	-0.411	-1.799	-2.242	1	-1.32961	-3.47979	-4.73052	ref	0.536	0.004	0.002	Conserved hypothetical protein.				NA
Os03t0283000-00	1	1	1	1	1	1	1	1	ref	0	0	0	1	1	1	1	ref	1	1	1	Similar to In2-1 protein.	BP;;GO:0009407_toxin_catabolic_process AT4G29870;GO:0042744_hydrogen_peroxide_catabolic_process AT5G06720;GO:0046686_response_to_cadmium_ion AT2G21790;GO:0009636_response_to_toxic_substance AT2G30870;GO:0010583_response_to_cyclopentenone AT1G68620;GO:0019344_cysteine_biosynthetic_process AT1G66430;GO:0019761_glucosinolate_biosynthetic_process AT2G30870;GO:0010731_protein_glutathionylation AT1G752…	CC;;GO:0005829_cytosol AT4G27090;GO:0009570_chloroplast_stroma AT4G24620	MF;;GO:0004364_glutathione_transferase_activity AT5G41220	AT3G55040
Os11t0584100-02	43.05	41.7	53.3	53.8	35.6	47.95	85.95	93.85	ref	0.338	-0.036	1.084	1	1.264	-1.02527	2.11991	ref	0.443	1	0.008	Similar to F-box domain containing protein, expressed.				NA
Os09t0318600-01	7.45	16.9	11.85	16.1	5.65	3.65	6.8	3.4	ref	0.3	-1.305	-1.223	1	1.23114	-2.47084	-2.33432	ref	1	0.188	0.221	Homeodomain-like containing protein.				NA
Os09t0556500-01	256.3	272.8	276.9	309	289.3	368.2	329.1	378.9	ref	0.146	0.304	0.417	1	1.1065	1.23456	1.33515	ref	0.935	0.23	0.114	Cysteinyl-tRNA synthetase, class Ia family protein.				AT2G31170
Os03t0846400-01	340.25	276.05	269.4	219.4	334.2	345.25	309.15	321.15	ref	-0.334	0.148	0.04	1	-1.2605	1.10803	1.02811	ref	0.417	0.618	1	Peptidase, trypsin-like serine and cysteine domain containing protein.				NA
Os03t0183000-03	51.5	52.9	132.35	103.5	203.2	220.35	159.9	135.85	ref	1.165	2.019	1.498	1	2.24233	4.05303	2.82451	ref	0.031	0.001	0.003	Similar to Root abundant factor.				NA
Os12t0223000-01	1	1	1.9	3.5	1	1	6.1	8.3	ref	1.367	0	2.831	1	2.57934	1	7.11567	ref	0.141	1	0.005	Hypothetical protein.				NA
Os01t0533450-00	1	1	1	1	2.9	3.1	4.9	10.7	ref	0	1.584	2.856	1	1	2.998	7.24005	ref	1	0.037	0.007	Similar to RNA-binding protein Nova-1.				NA
Os06t0487300-01	1	2.2	1	1.6	1	2.1	1	1	ref	-0.23	-0.034	-0.569	1	-1.17283	-1.02385	-1.48349	ref	1	1	0.645	Hypothetical protein.				NA
Os11t0577400-00	1	1	1	1	1	1	1	1	ref	0	0	0	1	1	1	1	ref	1	1	1	NA				NA
Os01t0740650-00	1	1.6	1	1.3	1	2.05	3.55	3	ref	-0.15	0.179	1.367	1	-1.10957	1.1321	2.57934	ref	1	1	0.089	Similar to glutamate carboxypeptidase 2.				AT5G19740
Os02t0516400-01	10.65	8.35	6.65	9.45	30.95	25	13.9	11.05	ref	-0.25	1.561	0.394	1	-1.18921	2.95058	1.31403	ref	0.937	0.012	0.396	WW domain protein, Regulation of cuticle development				NA
[truncated: 50,823 more rows]
